# Supplementary material for: Evaluation of nutritional supplements prescribed, its associated cost and patients knowledge, attitude and practice towards nutraceuticals: A hospital based cross-sectional study in Kavrepalanchok, Nepal
Source: PLoS One. 2021 Jun 4;16(6):e0252538. doi: 10.1371/journal.pone.0252538 (PMC8177421; doi:10.1371/journal.pone.0252538)
Supplement: S1 Data — (XLSX) [file pone.0252538.s002.xlsx]

## Sheet: Spss imported data
s_n	opd_clinic	age	gender	Ethinicity	Religion	Education	Marital	Occupation	Knowledge_1	K_2	K_3	meanknow2	know	K_6_reason_1	K_6_reason_2	K_6_reason_3	K_6_reason_4	K_6_reason_5	K_6_reason_6	K_6_reason_7	K_6_reason_8	A_1	A_2	A_3	A_4	A_5	A_6	A_7	A_8	A_9	A_10	A_11	A_12	A_13	A_14	mean_score_attitude	Attitude_level	P_1	P_2	P_3_1	P_3_2	P_3_3	P_3_4	P_3_5	P_3_6	P_3_7	P_3_8	P_3_9	P_3_10
1	1	1	2	4	2	5	2	4	1	0	1	0.666667	2	1	1	1	1	1	1	1	2	4	5	5	4	1	4	4	4	5	4	5	4	5	1	3.92857	2	1	1	2	2	2	1	2	2	1	2	2	2
2	1	1	1	4	2	5	1	3	1	0	1	0.666667	2	2	1	2	2	1	2	2	2	4	5	4	2	1	5	5	5	4	4	4	5	5	1	3.85714	2	1	1	1	1	1	1	2	1	1	2	2	2
3	1	2	2	3	1	5	1	1	1	0	1	0.666667	2	2	1	2	2	1	2	1	2	4	4	4	4	2	4	4	4	3	3	4	4	4	2	3.57143	2	1	2	2	1	1	1	2	1	2	1	2	2
4	1	2	2	3	1	2	1	1	1	0	1	0.666667	2	1	1	1	1	1	2	2	2	4	4	4	2	1	4	4	4	4	4	4	4	4	1	3.42857	2	1	1	2	1	1	1	2	1	1	2	2	2
5	1	2	2	4	2	5	2	4	0	0	0	0.333333	1	1	1	2	1	1	2	1	2	5	4	2	2	2	5	5	4	4	2	5	5	5	2	3.71429	2	3	4	2	2	2	2	2	2	2	2	2	2
6	1	2	2	3	1	4	1	1	1	0	1	0.333333	1	2	1	2	2	2	2	2	2	2	4	4	3	2	2	2	4	2	2	2	2	1	2	2.42857	1	1	1	2	1	1	2	2	2	1	2	2	2
7	1	2	1	2	1	5	1	2	1	0	0	0.333333	1	1	1	1	1	1	1	1	2	1	1	2	4	2	3	1	2	4	2	4	2	5	1	2.42857	1	1	1	1	2	2	1	2	2	2	2	2	2
8	1	2	1	3	1	5	1	3	0	0	0	0	1	2	2	2	1	1	2	2	2	1	3	3	3	2	4	1	2	4	3	3	4	4	1	2.71429	1	2	1	2	2	1	2	2	2	1	2	2	2
9	1	2	1	3	1	5	3	3	1	1	1	1	3	1	1	2	1	1	2	2	2	5	4	4	1	2	4	4	4	4	4	3	2	4	5	3.57143	2	1	3	1	1	1	1	1	1	1	2	2	2
10	1	2	1	4	2	5	1	2	1	0	1	1	3	2	2	2	2	1	2	2	2	4	4	4	3	2	4	2	4	5	5	4	4	4	2	3.64286	2	1	1	2	2	2	1	2	2	2	2	2	2
11	1	2	1	3	1	5	1	3	1	0	1	0.333333	1	2	2	2	2	1	2	2	2	4	4	4	4	2	4	4	4	4	4	4	4	4	2	3.71429	2	1	1	2	2	1	2	2	2	2	2	2	2
12	1	2	1	3	1	5	1	3	1	1	1	1	3	2	1	2	2	1	2	2	2	4	4	4	2	1	5	5	5	5	1	3	1	5	2	3.35714	2	1	3	2	2	1	2	2	2	2	2	2	2
13	1	2	1	3	1	5	1	3	1	0	1	0.333333	1	2	2	2	1	1	2	1	2	5	4	4	2	1	4	5	3	4	3	4	3	4	1	3.35714	2	1	1	2	1	1	2	2	2	2	1	2	2
14	1	3	1	3	1	3	1	2	1	0	1	0.333333	1	1	2	2	2	2	2	2	2	5	5	5	2	5	5	5	5	5	5	5	2	2	4	4.28571	3	1	1	2	2	2	2	2	2	2	2	1	2
15	1	3	1	3	1	4	1	3	1	1	0	1	3	2	2	2	2	1	2	2	2	3	4	5	4	2	4	5	2	4	3	3	4	4	2	3.5	2	1	1	2	2	2	1	2	2	2	2	2	2
16	1	3	2	3	1	1	1	1	1	0	1	0.333333	1	1	2	1	1	1	2	2	2	4	4	4	2	2	4	4	2	5	4	4	4	4	1	3.42857	2	1	1	2	1	1	1	2	2	1	2	2	2
17	1	1	2	1	1	4	2	4	1	1	1	0.666667	2	2	2	2	2	1	2	2	2	4	4	4	2	2	4	4	2	4	4	4	4	4	2	3.42857	2	1	1	2	2	2	2	2	2	2	2	2	1
18	1	1	2	4	4	5	2	2	1	0	1	0.333333	1	1	1	1	1	1	1	1	2	1	4	3	4	2	4	4	2	3	1	3	3	5	1	2.85714	1	1	3	2	2	2	2	1	2	1	1	2	2
19	1	1	2	3	1	5	2	2	1	0	1	1	3	1	2	2	1	1	1	2	2	5	5	5	3	1	3	5	5	5	3	5	5	5	1	4	3	2	4	2	2	2	2	2	2	2	2	2	2
20	1	1	2	3	1	5	2	2	1	1	1	0.333333	1	1	2	1	2	1	2	2	2	4	4	3	2	1	3	5	4	3	3	4	1	4	1	3	2	2	4	2	2	2	2	2	2	2	2	2	2
21	1	2	2	2	1	4	1	1	1	1	1	0.666667	2	2	2	2	2	1	2	2	2	5	4	4	3	1	4	4	4	4	3	2	3	3	2	3.28571	2	1	1	2	2	2	2	2	2	2	2	2	1
22	1	2	2	1	1	2	1	1	1	1	0	0.333333	1	2	2	2	2	1	2	2	2	4	4	4	4	2	4	4	4	4	4	4	4	4	2	3.71429	2	1	1	2	2	2	2	2	2	2	2	2	1
23	1	1	2	2	3	4	2	3	1	1	1	0.666667	2	2	2	2	2	1	2	2	2	5	5	2	4	2	4	4	4	4	4	4	4	4	2	3.71429	2	1	2	2	1	2	2	2	2	2	2	2	2
24	1	4	2	3	1	2	1	4	1	1	1	1	3	2	2	2	2	1	2	2	2	4	4	5	4	2	3	5	4	5	4	5	4	4	2	3.92857	2	1	1	2	2	2	2	2	2	2	2	2	1
25	1	3	2	3	1	2	1	1	1	0	1	0.666667	2	2	2	2	2	1	2	2	2	4	4	4	4	2	4	4	4	4	5	4	4	4	2	3.78571	2	1	1	2	2	2	2	2	2	2	2	2	1
26	1	1	1	3	1	3	1	4	1	0	1	1	3	2	2	2	2	1	2	2	2	5	4	5	5	1	4	5	5	4	5	4	5	4	1	4.07143	3	1	1	2	2	2	1	2	2	2	2	2	2
27	1	3	1	3	1	2	1	3	0	0	1	0	1	1	2	2	2	2	2	1	2	4	2	4	3	1	2	2	2	4	2	4	2	5	2	2.78571	1	1	1	2	2	1	2	2	1	2	2	2	2
28	1	1	1	3	1	3	1	4	0	0	0	0	1	2	2	2	2	1	2	2	2	1	4	4	5	1	4	5	5	5	5	5	5	5	1	3.92857	2	2	4	2	2	2	1	2	2	2	2	2	2
29	1	1	1	3	1	5	2	2	1	0	1	0.666667	2	1	1	1	1	1	2	1	2	5	5	5	2	2	4	4	4	4	4	4	4	5	1	3.78571	2	1	3	1	1	1	1	2	2	2	2	2	2
30	1	1	1	4	2	5	2	2	1	0	1	0.666667	2	2	2	2	2	2	2	1	2	4	5	5	4	3	4	5	5	4	3	4	3	5	1	3.92857	2	1	3	1	2	2	2	2	2	2	2	2	2
31	1	3	1	3	1	5	1	2	1	0	0	0.666667	2	2	2	2	2	1	2	2	2	3	4	4	4	2	4	5	4	4	4	4	4	4	1	3.64286	2	1	1	1	2	2	2	2	2	2	2	2	2
32	1	3	1	4	2	5	1	4	1	0	1	0.333333	1	2	2	2	2	1	2	2	2	2	4	4	2	2	2	4	4	4	4	5	5	4	1	3.35714	2	1	3	2	2	1	1	2	2	1	2	2	2
33	1	3	1	1	1	4	1	3	1	0	1	0.333333	1	2	2	2	2	1	2	2	2	4	4	4	4	2	4	4	4	4	4	4	4	4	2	3.71429	2	1	1	2	2	2	1	2	2	2	2	2	2
34	1	3	1	4	4	5	1	4	0	0	0	0	1	2	2	2	2	2	2	2	1	4	5	4	1	1	5	5	1	5	1	5	5	5	5	3.71429	2	3	4	2	2	2	2	2	2	2	2	2	2
35	1	1	1	4	1	5	2	4	1	0	1	1	3	2	1	2	2	2	2	2	2	4	4	4	4	5	4	4	4	4	1	4	4	4	1	3.64286	2	1	1	2	1	2	1	2	1	2	2	1	2
36	1	1	1	4	2	5	2	4	1	1	1	0.333333	1	2	2	2	2	1	2	1	2	3	4	3	4	2	4	4	4	3	2	5	3	5	2	3.42857	2	1	3	2	1	2	2	2	2	2	2	2	2
37	1	3	1	2	1	4	1	4	1	0	1	0.666667	2	2	2	2	2	1	2	2	2	2	4	4	3	2	3	2	3	1	1	1	1	3	2	2.28571	1	1	3	2	2	2	2	2	2	2	2	2	1
38	1	2	1	4	2	4	1	4	1	0	1	0.666667	2	2	2	2	2	1	2	2	2	4	5	2	3	4	3	2	4	2	3	2	3	4	2	3.07143	2	1	2	1	2	2	2	2	2	2	2	2	2
39	1	3	1	2	1	4	1	2	1	0	1	0.333333	1	2	1	2	2	1	2	1	2	5	3	3	3	2	4	5	3	4	2	5	5	5	2	3.64286	2	1	3	1	2	2	2	2	2	2	2	2	2
40	1	2	2	1	1	5	1	2	1	1	1	0.666667	2	2	2	2	2	1	2	2	2	5	4	4	3	1	4	5	4	4	3	2	3	3	2	3.35714	2	1	1	2	2	2	1	2	1	2	2	2	1
41	1	2	2	2	1	5	1	4	1	1	1	0.666667	2	2	2	2	2	1	2	2	2	4	4	4	3	1	4	4	4	4	3	2	3	3	2	3.21429	2	1	1	2	2	2	2	2	2	2	2	2	1
42	1	3	1	4	1	4	1	2	1	1	1	0.666667	2	2	2	2	2	1	2	2	2	4	4	4	4	2	4	4	4	4	3	4	4	4	2	3.64286	2	1	2	2	2	2	2	2	2	2	2	2	1
43	1	3	1	2	1	5	1	4	1	1	1	0.333333	1	1	2	2	1	1	2	2	2	5	5	5	5	1	5	5	5	5	5	5	5	5	1	4.42857	3	1	2	1	2	1	2	2	2	1	2	2	2
44	1	2	2	3	1	5	1	4	1	0	1	0.666667	2	2	2	2	1	1	2	1	2	4	4	4	3	2	4	4	4	4	3	4	4	4	2	3.57143	2	1	3	2	1	1	1	2	1	2	1	2	2
45	1	3	2	3	1	4	1	4	1	0	1	0.333333	1	1	2	2	1	1	2	2	2	5	5	5	1	1	4	5	3	3	3	4	5	5	1	3.57143	2	1	3	2	1	1	1	2	2	2	2	2	1
46	1	2	2	3	1	5	1	4	1	0	1	0.333333	1	1	2	2	1	1	2	1	2	5	4	4	3	3	4	5	4	3	3	4	4	4	1	3.64286	2	1	3	2	1	1	1	2	2	1	2	2	1
47	1	3	2	4	3	3	1	1	1	0	1	0.333333	1	1	1	2	1	1	2	2	2	1	5	4	3	2	4	4	4	3	3	4	4	5	3	3.5	2	1	3	2	1	1	1	2	1	2	2	2	2
48	1	3	2	3	1	4	1	1	1	0	1	0.333333	1	1	2	2	1	1	2	2	2	4	4	4	3	2	5	5	4	2	2	4	5	5	1	3.57143	2	1	3	2	1	1	1	2	1	2	2	2	1
49	1	2	2	4	3	5	1	3	1	0	1	0.666667	2	1	2	2	1	1	2	2	2	4	5	4	2	3	4	5	4	3	3	5	5	4	1	3.71429	2	1	3	1	1	1	1	2	2	2	2	2	1
50	1	2	2	3	1	5	1	2	1	0	1	1	3	1	2	2	1	1	2	1	2	5	5	5	3	3	5	5	4	3	3	3	4	5	1	3.85714	2	1	2	1	1	2	1	2	2	2	2	2	1
51	1	3	2	3	1	3	1	1	1	1	1	1	3	1	2	2	1	1	2	1	2	5	5	5	2	2	4	4	3	3	3	4	5	5	1	3.64286	2	1	3	1	1	1	1	2	2	2	2	2	1
52	1	4	1	3	2	3	1	4	1	1	1	0.666667	2	1	2	2	2	2	2	2	2	4	4	4	1	2	5	2	1	4	1	3	2	2	2	2.64286	1	1	2	2	2	2	2	2	2	2	2	2	2
53	1	2	2	4	1	1	1	1	1	0	1	0.333333	1	1	2	1	1	1	2	2	2	5	4	4	3	2	3	4	4	3	3	4	3	3	1	3.28571	2	1	2	2	1	2	1	2	2	2	2	2	2
54	1	2	1	2	1	4	1	2	1	1	1	0.666667	2	2	2	2	2	1	2	2	2	5	4	5	5	2	2	5	2	5	2	5	2	2	2	3.42857	2	1	2	2	2	2	2	2	2	2	2	2	1
55	1	2	2	4	1	1	1	1	1	0	1	0.333333	1	2	2	1	2	2	2	2	2	2	4	4	2	1	4	4	4	4	2	3	3	3	1	2.92857	1	1	3	1	2	2	2	2	2	2	2	2	2
56	1	2	2	3	1	2	1	1	1	0	1	0.666667	2	1	2	1	2	1	2	1	2	4	4	4	3	2	2	3	4	4	4	4	4	4	2	3.42857	2	1	2	1	1	1	1	2	2	2	2	2	2
57	1	2	1	4	4	2	3	4	1	1	1	1	3	2	2	2	2	1	2	2	2	5	4	4	2	2	4	4	4	4	4	2	2	2	2	3.21429	2	1	3	2	2	2	2	2	2	2	2	2	1
58	1	4	2	2	1	2	1	2	1	1	1	0.666667	2	1	1	1	1	1	1	1	2	5	5	4	5	1	5	4	4	5	5	4	5	5	1	4.14286	3	1	1	2	2	2	2	2	2	2	2	2	1
59	1	4	1	2	1	1	1	4	1	1	0	0.666667	2	1	1	1	1	1	1	1	2	5	5	5	5	1	5	5	5	5	5	5	5	5	1	4.42857	3	1	1	2	2	2	2	2	2	2	2	2	1
60	1	3	2	4	1	1	1	1	1	0	0	0.666667	2	1	1	1	1	1	2	2	2	4	4	5	3	3	4	5	3	4	3	5	4	3	1	3.64286	2	1	2	2	1	1	1	2	2	2	2	2	2
61	1	3	2	1	1	2	1	1	1	0	1	1	3	1	1	2	2	1	2	2	2	2	4	3	2	4	3	4	3	4	2	4	4	3	2	3.14286	2	1	1	2	1	1	1	2	2	2	2	2	2
62	1	2	1	1	1	5	1	2	1	0	1	0.333333	1	2	2	2	2	1	2	2	2	4	4	4	2	2	4	4	4	2	2	4	4	4	2	3.28571	2	1	1	2	2	1	2	2	2	2	2	2	2
63	1	3	2	1	1	5	1	1	1	0	1	0.666667	2	2	1	2	2	1	2	2	2	4	4	4	4	2	4	5	4	4	4	4	5	5	2	3.92857	2	1	3	2	2	1	1	2	2	1	2	2	2
64	1	2	1	4	1	5	1	3	1	1	1	0.666667	2	1	2	1	2	1	2	2	2	5	5	3	3	2	5	1	1	3	3	5	3	5	2	3.28571	2	1	1	1	2	1	2	2	2	2	2	2	2
65	1	2	1	3	1	5	1	3	1	0	1	0.666667	2	2	1	2	2	1	2	2	2	5	4	4	4	1	5	4	4	3	4	4	4	4	1	3.64286	2	1	1	1	2	1	2	2	2	2	2	2	2
66	1	3	1	1	1	5	1	3	1	0	1	0.333333	1	2	2	2	2	1	2	1	2	3	5	5	3	2	3	2	3	4	3	3	2	3	2	3.07143	2	1	1	2	2	1	2	2	2	2	1	2	2
67	1	2	1	1	1	4	2	4	1	0	1	0.666667	2	2	2	2	2	2	2	1	2	4	4	4	4	2	4	4	4	4	4	4	2	4	2	3.57143	2	1	1	1	2	1	2	2	2	2	2	2	2
68	1	1	2	2	1	5	2	2	1	1	1	0.666667	2	2	2	2	2	2	2	1	2	4	3	4	4	1	4	5	4	3	2	4	3	5	1	3.35714	2	1	1	2	2	1	2	2	2	2	2	1	2
69	1	2	1	3	1	5	1	3	1	0	1	0.333333	1	2	1	2	2	1	2	2	2	4	4	4	4	1	4	4	4	4	3	4	4	4	1	3.5	2	1	1	2	2	1	2	2	2	2	1	2	2
70	1	3	2	3	1	1	1	3	1	1	1	1	3	2	2	2	2	1	2	2	2	5	5	5	3	2	5	5	4	4	4	4	2	4	1	3.78571	2	1	1	2	2	2	2	2	1	1	2	2	2
71	1	2	2	4	1	1	1	1	1	0	0	0.333333	1	2	2	2	2	1	2	1	2	4	4	5	2	3	4	4	4	5	4	4	5	4	1	3.78571	2	1	1	2	2	1	2	1	2	2	2	2	2
72	1	3	1	4	1	3	1	4	1	0	1	1	3	2	2	2	2	1	2	2	2	4	4	4	4	3	4	4	4	4	2	4	4	4	2	3.64286	2	1	1	2	2	1	2	2	2	2	1	2	2
73	1	3	1	2	1	5	1	2	1	1	1	0.333333	1	1	1	2	2	1	2	2	2	3	3	4	3	2	4	4	3	4	3	3	4	5	2	3.35714	2	1	1	1	1	2	1	2	2	2	2	2	2
74	1	3	2	4	2	2	1	1	0	0	0	0	1	2	2	2	2	2	2	2	1	5	5	4	4	4	4	4	4	4	4	5	5	5	2	4.21429	3	1	1	1	2	2	2	2	2	2	2	2	2
75	1	1	1	2	1	4	2	4	1	1	1	0.333333	1	1	1	2	2	2	2	2	2	2	3	4	3	1	4	4	3	3	3	3	4	5	2	3.14286	2	1	1	2	1	2	1	2	2	1	2	2	2
76	1	2	2	3	3	2	1	1	1	0	1	0.333333	1	1	2	2	2	1	2	2	2	3	3	4	3	1	4	4	4	4	3	3	4	4	2	3.28571	2	1	1	2	2	2	2	2	1	2	2	2	2
77	1	2	2	2	1	4	1	2	1	0	1	0.666667	2	2	2	1	1	1	2	1	2	4	4	4	4	2	4	5	4	4	3	5	5	5	1	3.85714	2	1	2	1	1	2	2	2	1	2	1	2	2
78	1	2	1	1	3	4	1	2	1	0	1	0.333333	1	1	1	2	2	1	2	2	2	3	3	4	3	2	4	3	3	3	3	2	4	5	2	3.14286	2	3	1	1	2	2	1	2	2	2	2	2	2
79	1	2	1	2	1	5	1	2	1	0	1	0.666667	2	1	1	2	1	1	2	2	2	3	3	4	2	2	4	4	4	4	3	3	4	5	1	3.28571	2	1	1	1	2	2	1	2	2	1	2	2	2
80	1	2	1	3	1	5	1	3	1	1	1	0.333333	1	1	2	2	2	1	2	2	2	3	3	3	3	2	5	4	4	3	3	3	4	5	1	3.28571	2	1	1	1	1	1	1	2	2	2	2	2	2
81	1	2	1	1	1	4	1	2	1	1	1	0.333333	1	1	2	2	1	1	2	2	2	3	4	4	3	1	4	4	4	3	3	3	4	5	1	3.28571	2	1	1	2	1	1	1	2	2	2	2	2	2
82	1	1	1	2	1	5	2	2	1	0	1	0.666667	2	2	1	2	2	1	2	1	2	3	4	4	4	1	4	4	3	4	3	4	5	5	1	3.5	2	1	1	1	1	2	2	2	2	1	2	2	2
83	1	2	1	4	1	3	1	2	1	0	1	0.333333	1	2	1	2	1	1	2	2	2	4	4	4	3	4	3	4	4	4	4	5	5	5	2	3.92857	2	1	1	1	1	2	2	2	2	2	2	2	2
84	1	1	1	2	1	5	1	2	1	1	1	0.666667	2	1	2	2	2	2	2	2	2	1	1	1	4	1	1	1	4	3	1	1	5	5	3	2.28571	1	1	1	2	2	2	2	2	2	2	2	2	1
85	1	1	1	2	1	4	2	4	1	0	0	0.333333	1	1	2	2	2	2	2	2	2	2	3	3	3	2	3	3	4	2	2	3	4	5	2	2.92857	1	2	4	2	2	2	2	2	2	2	2	2	2
86	1	1	1	2	1	4	1	3	0	0	0	0	1	2	2	2	2	2	2	2	1	3	3	3	4	2	3	3	4	1	1	3	4	5	2	2.92857	1	2	4	2	2	2	2	2	2	2	2	2	2
87	1	1	1	1	1	4	2	2	0	0	0	0	1	2	2	2	2	2	2	2	1	2	2	2	2	2	2	3	2	2	2	3	4	4	2	2.42857	1	2	4	2	2	2	2	2	2	2	2	2	2
88	1	3	1	1	1	2	2	4	0	0	0	0.333333	1	1	2	2	2	2	2	2	2	2	2	2	2	2	2	2	2	3	3	2	3	4	3	2.42857	1	2	4	2	2	2	2	2	2	2	2	2	2
89	1	3	2	1	1	1	1	1	0	0	0	0	1	1	2	2	2	2	2	2	2	3	3	3	2	2	2	3	2	1	1	3	5	5	1	2.57143	1	2	4	2	2	2	2	2	2	2	2	2	2
90	1	2	2	1	1	2	1	1	1	0	1	0.333333	1	1	2	2	2	2	2	2	2	3	4	3	2	3	4	4	3	4	3	4	4	4	2	3.35714	2	1	1	2	2	2	2	2	2	2	1	2	2
91	1	2	2	4	2	1	1	1	0	0	0	0	1	1	2	2	2	2	2	2	2	2	2	2	3	2	3	3	2	2	2	2	4	4	3	2.57143	1	2	4	2	2	2	2	2	2	2	2	2	2
92	1	2	1	3	2	1	1	4	0	0	0	0	1	1	2	2	2	2	2	2	2	3	1	1	1	1	1	2	2	3	1	1	5	5	4	2.21429	1	2	4	2	2	2	2	2	2	2	2	2	2
93	1	3	1	1	1	4	1	4	1	0	1	0.666667	2	2	1	2	2	2	2	2	2	2	4	2	2	3	2	5	1	1	3	4	5	4	1	2.78571	1	1	1	1	2	2	2	2	2	2	2	2	2
94	1	2	1	2	1	4	1	2	1	0	1	0.666667	2	2	2	2	2	1	2	2	2	4	4	5	3	3	3	5	4	5	3	3	2	5	1	3.57143	2	1	1	1	2	2	2	2	2	2	2	2	2
95	1	4	1	4	2	1	1	1	1	1	1	0.666667	2	2	2	2	2	1	2	2	2	5	5	5	4	3	4	5	2	5	5	5	5	5	2	4.28571	3	1	2	1	2	2	2	2	2	2	2	2	2
96	1	2	1	4	2	4	1	4	1	0	1	0.666667	2	1	2	2	2	2	2	2	2	3	3	4	4	1	4	5	4	4	3	2	5	5	3	3.57143	2	1	1	1	2	2	2	2	2	2	2	2	2
97	1	2	1	4	2	1	1	4	1	0	1	0.333333	1	2	1	2	2	2	2	2	2	5	4	3	3	2	3	5	4	3	3	1	5	4	3	3.42857	2	1	1	1	2	2	2	2	2	2	2	2	2
98	1	4	1	4	2	5	1	2	1	1	1	0.666667	2	2	1	2	2	1	2	2	2	3	4	4	2	1	4	3	2	4	1	4	1	4	1	2.71429	1	1	3	2	2	2	2	2	2	2	1	2	2
99	1	2	1	4	1	4	1	3	1	0	1	1	3	2	2	1	1	1	2	2	2	4	4	4	1	1	4	2	4	4	2	4	4	4	2	3.14286	2	1	1	1	2	1	2	2	2	2	2	2	2
100	1	2	1	4	1	3	1	3	0	0	0	0	1	2	1	2	2	2	2	2	2	5	3	2	1	1	3	3	2	3	4	2	4	3	4	2.85714	1	3	4	1	2	1	2	2	2	2	2	2	2
1	2	3	1	3	1	5	1	3	1	0	0	1	3	2	2	2	2	1	2	2	2	4	1	1	4	2	4	4	4	4	4	4	4	4	2	3.28571	2	1	1	2	2	1	2	2	2	2	2	2	2
2	2	2	1	4	2	3	1	3	1	0	1	0.333333	1	2	2	2	1	1	2	2	2	4	4	4	3	2	4	4	4	4	3	1	1	1	1	2.85714	1	1	1	2	2	1	2	2	2	2	2	2	2
3	2	2	1	3	1	5	1	2	1	0	1	0.666667	2	2	2	2	2	1	2	2	2	4	4	4	2	4	4	4	2	4	1	1	1	1	1	2.64286	1	1	2	2	1	1	1	2	2	2	2	2	2
4	2	2	1	4	2	4	1	2	1	0	1	1	3	2	2	2	2	2	2	1	2	5	4	3	4	2	4	4	4	5	4	3	4	4	2	3.71429	2	1	1	1	2	2	2	2	2	2	2	2	2
5	2	2	2	3	1	2	1	1	1	1	1	1	3	2	1	1	1	1	2	1	2	5	4	4	3	3	4	4	4	4	3	4	4	4	2	3.71429	2	1	3	2	1	1	1	2	2	2	2	2	2
6	2	1	2	4	2	5	2	4	0	0	0	0.333333	1	2	2	1	1	1	1	1	2	4	4	4	4	2	3	4	4	4	4	4	2	4	2	3.5	2	1	1	2	1	2	1	2	1	2	2	2	2
7	2	1	2	2	1	4	1	1	1	0	1	0.333333	1	1	2	1	1	1	2	2	2	5	4	4	1	1	3	4	4	5	2	5	4	4	2	3.42857	2	1	1	2	2	2	2	2	2	1	2	2	2
8	2	2	2	1	1	4	1	3	1	1	1	1	3	2	2	2	2	1	2	2	2	5	5	5	2	4	4	4	4	4	1	4	4	4	2	3.71429	2	1	1	2	2	2	1	2	2	2	2	2	2
9	2	3	1	3	1	4	1	2	1	1	1	1	3	2	2	2	2	2	1	2	2	4	4	5	4	2	4	4	5	4	4	1	1	1	1	3.14286	2	1	1	2	2	2	2	2	2	2	2	2	1
10	2	3	2	3	1	1	1	1	1	0	1	0.666667	2	2	2	2	1	1	2	2	2	4	4	4	3	1	2	1	1	1	1	1	1	1	1	1.85714	1	1	1	2	1	1	1	2	1	2	2	2	2
11	2	3	1	3	1	4	1	2	1	0	0	0.333333	1	2	2	2	2	1	2	1	2	5	4	1	3	1	5	1	1	1	1	1	1	5	2	2.28571	1	1	1	2	2	2	2	2	2	2	2	2	1
12	2	1	1	2	1	4	1	3	1	1	1	0.333333	1	2	2	2	2	1	2	2	2	4	4	4	4	4	4	2	4	4	4	4	4	4	2	3.71429	2	1	3	2	2	2	1	2	2	2	2	2	2
13	2	2	2	3	1	2	1	1	1	0	1	0.333333	1	2	2	2	2	2	2	1	2	4	4	2	3	2	3	4	3	3	3	3	3	4	3	3.14286	2	1	1	2	1	2	1	2	1	2	2	2	2
14	2	3	1	3	1	2	1	2	1	0	0	0.333333	1	2	2	2	2	1	2	1	2	4	4	2	4	2	2	3	2	3	3	4	2	5	2	3	2	1	1	1	2	2	2	2	2	2	2	2	2
15	2	1	1	4	2	5	1	3	1	0	1	0.333333	1	1	2	2	2	2	2	2	2	4	4	5	4	1	4	1	1	1	2	2	1	1	2	2.35714	1	1	1	2	2	1	2	2	2	2	2	2	2
16	2	1	2	4	2	2	1	1	1	0	1	0.333333	1	1	2	2	2	2	2	2	2	4	4	5	4	1	4	1	1	1	2	2	1	1	2	2.35714	1	1	1	2	2	1	2	2	2	2	2	2	2
17	2	1	1	2	1	5	2	2	1	0	0	0.666667	2	2	2	2	2	1	2	2	2	5	5	5	5	2	4	5	4	4	4	4	2	5	2	4	3	1	3	1	2	1	2	2	2	2	2	2	2
18	2	2	1	4	1	3	1	2	1	0	1	0.333333	1	1	2	2	1	1	2	2	2	4	4	4	3	2	4	4	4	4	4	5	5	4	1	3.71429	2	1	1	1	2	1	2	2	2	2	2	2	2
19	2	2	1	4	2	5	2	4	1	0	1	0.333333	1	2	2	2	2	1	2	2	2	4	4	4	4	2	4	4	4	2	2	2	4	4	2	3.28571	2	1	2	1	2	2	2	2	2	2	2	2	2
20	2	1	1	4	1	5	2	4	1	0	0	0.333333	1	2	2	2	2	1	2	2	2	4	5	4	4	2	4	4	4	2	2	4	4	4	1	3.42857	2	1	2	2	2	1	1	2	2	2	2	2	2
21	2	2	1	3	1	5	1	3	1	0	1	0.666667	2	1	1	2	1	1	2	2	2	4	4	4	4	1	4	4	3	3	4	4	4	4	1	3.42857	2	1	1	2	2	1	2	2	2	2	2	2	2
22	2	2	1	3	1	5	1	3	1	0	1	0.333333	1	2	2	2	2	1	2	2	2	4	4	4	4	1	5	5	3	3	3	4	5	5	2	3.71429	2	1	1	1	2	1	2	2	2	2	2	2	2
23	2	2	1	4	2	4	1	3	1	0	1	0.333333	1	2	2	2	2	1	2	2	2	5	5	4	4	2	4	4	4	4	2	4	2	4	2	3.57143	2	1	2	1	2	2	2	2	2	2	2	2	2
24	2	3	1	4	2	5	1	4	1	1	1	0.666667	2	2	2	2	2	1	2	2	2	3	5	5	2	2	3	5	5	4	3	4	4	3	1	3.5	2	1	1	2	2	2	1	2	2	2	2	2	2
25	2	3	1	4	2	5	1	4	1	0	1	0.666667	2	2	1	2	2	2	2	2	2	1	1	1	1	3	1	5	4	4	4	5	4	5	1	2.85714	1	1	1	2	2	1	2	2	2	2	2	2	2
26	2	3	1	4	2	5	1	4	1	0	1	0.666667	2	2	2	2	2	1	2	2	2	5	5	5	5	1	5	5	5	5	5	5	5	5	5	4.71429	3	1	3	1	2	2	2	2	2	2	2	2	2
27	2	2	1	2	1	5	1	4	1	0	1	0.333333	1	2	2	2	2	1	2	2	2	4	4	4	4	1	4	4	2	4	4	4	2	4	1	3.28571	2	1	1	2	2	1	2	2	2	2	2	2	2
28	2	1	1	3	1	5	2	4	1	0	0	0.666667	2	2	2	2	1	2	2	2	2	2	2	1	2	1	4	4	4	4	1	4	4	4	1	2.71429	1	1	1	2	2	2	2	2	2	2	1	2	2
29	2	2	1	4	1	5	1	4	1	0	1	0.333333	1	2	2	2	2	2	2	2	1	3	4	4	4	3	3	4	4	4	4	3	3	3	3	3.5	2	1	1	2	2	2	2	2	2	2	2	2	1
30	2	2	1	1	1	5	1	2	1	1	1	0.333333	1	1	2	2	1	1	2	2	2	4	4	4	4	1	3	4	3	4	3	4	4	5	1	3.42857	2	1	1	2	2	2	2	2	2	2	2	2	1
31	2	3	2	4	1	5	1	2	1	0	1	1	3	1	2	2	1	1	2	2	2	4	5	4	2	2	4	4	4	3	3	3	2	2	3	3.21429	2	1	1	2	1	1	1	2	2	1	2	2	2
32	2	2	1	4	1	5	1	4	1	0	0	0.666667	2	2	2	2	2	1	2	2	2	5	1	2	1	1	4	1	1	4	1	1	2	2	3	2.07143	1	1	1	2	2	2	2	2	2	2	2	2	1
33	2	3	1	2	1	5	1	4	1	0	1	0.666667	2	2	1	2	1	1	2	1	2	4	5	4	3	2	4	5	4	5	4	4	4	4	1	3.78571	2	1	2	1	1	1	2	2	1	2	2	2	2
34	2	2	1	2	1	5	1	4	1	0	1	1	3	2	1	2	1	1	2	1	2	4	4	4	3	2	4	5	5	5	5	4	2	3	1	3.64286	2	1	3	1	2	2	1	2	1	1	2	2	2
35	2	3	1	4	1	4	1	4	1	0	1	0.666667	2	2	2	2	2	1	2	2	2	4	4	5	4	2	4	4	4	4	2	4	4	5	1	3.64286	2	1	2	1	2	2	2	2	2	2	2	2	2
36	2	2	1	4	1	4	1	2	1	0	1	0.666667	2	2	2	2	2	1	2	2	2	4	4	1	5	4	4	1	2	1	4	4	2	4	2	3	2	1	3	1	2	2	2	2	2	2	2	2	2
37	2	2	1	4	1	5	1	4	1	0	1	1	3	1	1	2	1	1	2	2	2	4	5	5	4	1	4	5	4	5	4	4	4	4	1	3.85714	2	1	1	1	1	1	1	2	2	2	2	2	2
38	2	2	1	4	1	4	1	3	1	0	1	0.666667	2	2	2	2	2	1	2	2	2	5	5	5	3	2	4	5	4	5	4	4	5	4	1	4	3	1	2	1	2	2	2	2	2	2	2	2	2
39	2	2	1	3	1	4	1	3	1	0	0	0.666667	2	2	2	2	2	1	2	2	2	4	2	2	1	1	4	1	2	2	2	2	4	4	4	2.5	1	1	1	1	2	1	2	2	2	2	2	1	2
40	2	3	1	1	1	5	1	2	1	0	1	1	3	2	2	2	2	2	2	1	2	1	3	4	4	3	4	4	3	4	3	4	5	2	1	3.21429	2	1	1	2	2	2	2	2	2	2	2	2	1
41	2	2	1	3	1	4	1	2	1	0	1	0.333333	1	1	1	2	1	1	2	2	2	2	4	4	3	3	4	4	3	3	3	4	4	4	1	3.28571	2	1	3	2	2	1	2	2	2	2	1	2	2
42	2	2	1	3	1	5	1	2	1	0	1	0.333333	1	2	1	2	1	1	2	1	2	4	4	4	3	3	4	4	4	3	3	4	4	4	2	3.57143	2	1	1	2	2	1	2	2	2	2	2	1	2
43	2	3	1	4	1	4	1	4	1	0	1	0.666667	2	2	2	2	2	1	2	1	2	4	4	3	5	4	3	5	1	2	2	4	3	5	2	3.35714	2	1	1	1	2	1	2	2	2	2	2	2	2
44	2	2	1	4	1	4	1	3	1	1	1	1	3	1	2	2	2	1	2	2	2	1	5	5	3	1	3	1	1	5	5	5	5	5	1	3.28571	2	1	3	1	1	1	2	2	2	1	2	2	2
45	2	2	1	4	1	4	1	3	0	0	0	0	1	2	2	2	2	2	2	2	2	3	3	4	3	2	4	4	4	3	1	4	4	5	1	3.21429	2	3	4	2	2	2	2	2	2	2	2	2	2
46	2	2	2	2	3	4	1	3	1	1	1	1	3	2	2	2	2	1	2	2	2	4	4	4	4	2	4	4	4	4	4	4	5	5	2	3.85714	2	1	3	2	2	2	2	2	2	1	2	2	2
47	2	2	2	3	1	5	1	2	1	0	1	0.333333	1	1	1	2	1	1	2	1	2	4	4	4	3	3	4	5	3	2	3	3	4	5	1	3.42857	2	1	3	2	2	1	2	2	2	2	2	2	2
48	2	1	1	4	2	5	2	4	1	0	1	0.666667	2	1	1	2	1	1	2	2	2	4	5	5	2	3	5	5	4	3	3	4	4	4	1	3.71429	2	1	3	2	2	1	1	2	2	2	2	2	2
49	2	2	1	3	3	5	1	4	1	0	1	1	3	1	1	2	1	1	2	2	2	4	5	5	2	3	4	5	4	3	3	4	5	4	1	3.71429	2	1	3	1	2	1	2	2	2	2	2	2	2
50	2	3	1	4	3	5	1	2	1	1	1	0.666667	2	1	1	2	1	1	2	2	2	4	4	4	3	2	4	5	4	3	3	4	4	4	1	3.5	2	1	1	2	2	1	2	2	2	2	2	2	2
51	2	3	1	1	1	5	1	4	1	0	1	0.333333	1	1	2	2	1	1	2	1	2	5	5	5	1	1	4	5	4	4	4	5	5	4	1	3.78571	2	1	3	1	2	1	1	2	2	2	2	2	2
52	2	3	1	4	2	3	1	4	0	0	0	0	1	2	2	2	2	1	2	2	2	3	4	4	4	2	4	4	2	2	2	3	4	4	4	3.28571	2	3	4	2	2	2	2	2	2	2	2	2	2
53	2	3	1	4	1	3	1	2	1	0	1	1	3	1	1	2	1	1	2	2	2	5	5	5	4	2	5	4	4	5	4	4	5	3	4	4.21429	3	1	1	2	2	1	2	2	2	2	2	2	2
54	2	2	1	3	1	5	1	2	1	0	1	0.666667	2	2	1	2	2	2	2	2	2	4	4	4	3	4	4	3	4	4	4	5	4	4	1	3.71429	2	1	3	1	2	2	2	2	2	2	2	2	2
55	2	2	1	3	1	5	1	3	1	0	1	0.333333	1	2	2	2	2	1	2	2	2	4	4	4	1	1	2	1	1	2	1	2	2	2	1	2	1	1	3	1	2	2	2	2	2	2	2	2	2
56	2	3	1	3	1	5	1	3	1	0	0	0.333333	1	2	2	1	2	2	2	2	2	4	4	4	2	2	4	4	4	2	2	4	5	5	1	3.35714	2	1	2	2	2	1	2	2	2	2	2	2	2
57	2	2	1	4	1	5	1	2	1	0	0	0.333333	1	2	2	2	2	2	2	1	2	4	4	4	2	2	2	4	2	4	4	4	4	5	1	3.28571	2	2	4	2	2	2	2	2	2	2	2	2	2
58	2	2	1	1	1	5	1	2	1	0	1	0.666667	2	1	2	2	2	1	2	2	2	4	4	3	4	2	2	4	4	3	4	2	2	2	2	3	2	1	1	2	2	1	2	2	2	2	2	2	2
59	2	3	1	1	1	5	1	2	1	0	1	0.666667	2	2	1	2	2	1	2	1	2	2	4	4	3	2	4	2	3	4	3	4	2	2	2	2.92857	1	1	1	2	2	1	1	2	2	2	2	2	2
60	2	4	1	1	1	5	1	3	1	0	1	0.666667	2	2	1	2	2	1	2	2	2	2	2	2	4	2	3	2	4	2	4	2	4	2	2	2.64286	1	1	1	2	2	1	2	2	2	2	2	2	2
61	2	2	1	4	4	4	1	2	1	1	1	1	3	2	1	2	1	2	2	2	2	5	4	4	4	4	4	4	4	4	4	4	2	4	2	3.78571	2	1	1	1	2	2	2	2	2	2	2	2	2
62	2	2	2	3	1	5	1	1	1	0	0	1	3	1	1	2	2	1	2	2	2	2	1	4	1	2	4	4	2	4	4	4	4	4	1	2.92857	1	1	1	2	2	1	2	2	2	2	2	2	2
63	2	4	1	4	1	4	1	4	1	0	1	1	3	2	2	2	2	1	2	2	2	5	5	1	4	1	5	4	4	1	4	1	1	1	1	2.71429	1	1	1	2	2	1	2	2	2	1	2	2	2
64	2	3	2	3	1	1	1	1	1	0	1	0.333333	1	2	2	2	2	1	2	2	2	5	4	3	4	1	1	2	2	4	2	2	2	5	2	2.78571	1	1	3	2	2	1	2	2	2	2	2	2	2
65	2	2	1	3	1	5	1	2	1	0	1	0.333333	1	2	2	2	2	1	2	2	2	5	4	3	3	2	1	1	1	1	1	1	1	4	2	2.14286	1	1	1	2	2	1	2	2	2	2	2	2	2
66	2	3	1	4	1	5	1	2	1	0	1	0.333333	1	2	1	2	1	1	2	2	2	4	5	5	2	3	5	5	4	3	3	4	4	4	1	3.71429	2	1	1	2	2	1	2	2	2	2	1	2	2
67	2	3	1	1	1	2	1	4	1	0	1	0.666667	2	1	1	2	1	2	2	2	2	4	5	5	4	1	4	5	4	5	4	4	4	4	1	3.85714	2	1	1	2	2	1	2	2	2	2	2	2	2
68	2	3	1	3	1	3	1	2	1	0	1	0.666667	2	2	2	2	2	1	2	2	2	4	4	1	5	4	4	1	2	1	4	4	2	4	2	3	2	1	1	2	2	1	2	2	2	2	2	2	2
69	2	3	1	3	1	4	1	4	1	0	1	0.666667	2	2	2	2	2	1	2	2	2	4	4	5	5	2	4	4	4	4	2	4	4	5	1	3.71429	2	1	2	1	2	2	2	2	2	2	2	2	2
70	2	3	2	3	1	4	1	3	1	0	1	1	3	2	1	2	1	2	2	2	2	4	4	4	3	2	4	5	5	5	5	4	2	3	1	3.64286	2	1	1	2	2	2	2	2	2	1	1	2	2
71	2	3	1	3	1	4	1	3	1	0	1	0.666667	2	2	1	2	1	2	2	1	2	4	5	4	3	1	1	1	1	5	4	4	4	4	1	3	2	1	3	1	2	2	2	2	2	2	1	2	2
72	2	2	1	2	1	5	1	3	1	1	0	0.333333	1	1	1	2	1	1	2	2	2	3	3	3	3	4	4	4	4	3	3	3	4	5	2	3.42857	2	1	1	2	2	1	2	2	2	1	2	2	2
73	2	2	1	4	3	4	1	4	1	0	1	0.333333	1	1	2	2	1	2	2	2	2	3	3	4	3	2	4	4	4	3	3	2	4	4	2	3.21429	2	1	1	1	2	2	2	2	2	2	2	2	2
74	2	2	1	2	1	4	1	3	1	1	1	0.333333	1	1	1	2	1	1	2	2	2	3	3	4	2	2	4	4	4	4	3	3	4	4	2	3.28571	2	1	1	1	2	2	2	2	2	2	2	2	2
75	2	3	1	3	3	5	1	2	1	1	0	0.333333	1	1	2	2	2	1	2	2	2	2	3	4	3	2	4	4	4	3	3	3	4	4	1	3.14286	2	1	1	2	2	1	1	2	2	1	2	2	2
76	2	3	1	4	2	4	1	2	1	0	1	0.333333	1	1	1	2	2	1	2	2	2	3	3	4	3	2	4	4	4	3	3	3	4	1	2	3.07143	2	1	1	2	2	1	2	2	2	2	2	2	2
77	2	3	1	2	1	2	1	4	1	0	0	0.333333	1	1	2	2	1	1	2	2	2	5	5	5	4	4	4	4	4	4	4	4	5	5	2	4.21429	3	1	1	2	2	1	2	2	2	2	1	2	2
78	2	2	1	3	1	4	1	2	1	0	1	0.333333	1	2	1	2	2	2	2	2	2	2	2	4	1	1	5	5	4	5	1	4	5	5	1	3.21429	2	1	3	2	2	2	2	2	2	2	2	2	1
79	2	2	2	2	1	1	1	1	0	0	0	0	1	1	2	2	1	2	2	2	2	3	3	4	3	1	3	4	4	3	3	4	4	4	2	3.21429	2	3	4	2	2	2	2	2	2	2	2	2	2
80	2	3	2	3	1	4	1	3	1	1	1	0.333333	1	1	1	2	1	1	2	2	2	2	3	4	3	1	4	4	4	4	3	2	4	5	2	3.21429	2	1	1	1	2	1	2	2	2	2	2	2	2
81	2	3	1	4	2	4	1	3	1	1	1	0.333333	1	1	1	2	1	1	2	2	2	3	4	4	3	2	4	4	4	3	3	3	4	4	1	3.28571	2	1	1	1	2	1	2	2	2	1	2	2	2
82	2	2	1	2	1	5	1	2	1	1	1	0.333333	1	1	1	2	2	1	2	2	2	3	4	4	3	1	4	4	4	3	3	3	4	5	1	3.28571	2	1	1	2	2	1	2	2	2	2	2	2	2
83	2	2	1	2	1	5	1	2	1	1	1	0.666667	2	1	2	2	2	2	2	2	2	1	1	1	2	2	2	3	4	2	1	3	5	5	1	2.35714	1	1	1	2	2	2	2	2	2	2	2	2	1
84	2	3	1	1	1	4	1	2	1	0	1	0.666667	2	2	1	2	2	2	2	2	2	1	2	2	4	1	2	3	4	3	2	2	4	5	2	2.64286	1	1	3	2	2	2	2	2	2	2	2	2	1
85	2	2	1	2	1	4	1	3	1	1	1	0.333333	1	1	1	2	1	1	2	2	2	3	4	3	3	2	5	4	4	4	3	3	5	5	1	3.5	2	1	1	2	2	1	1	2	2	2	2	2	2
86	2	2	1	2	1	4	1	3	1	1	1	0.333333	1	1	2	2	2	1	2	2	2	3	4	4	3	2	4	3	4	4	3	3	4	4	2	3.35714	2	1	1	2	2	1	2	2	2	2	2	2	2
87	2	2	2	2	1	2	1	1	1	0	1	0.333333	1	1	2	2	1	2	2	2	2	3	3	3	3	2	4	4	3	4	3	3	3	4	2	3.14286	2	1	1	2	2	2	2	2	2	1	2	2	2
88	2	2	1	4	3	4	1	3	1	0	1	0.333333	1	2	2	2	1	1	2	2	2	3	4	4	3	1	4	4	4	4	3	3	5	5	2	3.5	2	1	1	1	2	1	2	2	2	2	2	2	2
89	2	3	2	1	1	4	1	1	0	0	0	0.333333	1	1	2	2	2	2	2	2	2	2	2	1	4	2	3	2	4	1	1	2	4	5	2	2.5	1	2	4	2	2	2	2	2	2	2	2	2	2
90	2	2	1	2	1	4	2	3	1	1	1	1	3	1	1	2	2	2	2	1	2	5	4	4	4	1	4	5	1	5	1	4	4	3	2	3.35714	2	1	1	1	2	2	2	2	2	2	2	2	2
91	2	4	1	4	2	4	1	4	0	0	1	0.333333	1	2	2	2	2	1	2	2	2	3	4	4	2	3	1	1	3	2	3	4	5	4	2	2.92857	1	1	1	1	2	2	2	2	2	2	2	2	2
92	2	3	1	4	1	4	1	2	1	1	1	1	3	2	2	1	1	2	2	2	2	1	4	4	2	2	1	1	2	2	4	4	4	4	2	2.64286	1	1	3	2	2	1	2	2	2	2	2	2	2
93	2	2	2	3	1	5	1	1	1	0	1	0.666667	2	1	2	2	2	2	2	2	2	4	4	3	3	3	3	4	2	4	4	3	4	4	3	3.42857	2	1	1	2	2	2	2	2	2	2	2	2	1
94	2	3	1	4	1	3	1	3	1	1	0	0.666667	2	2	1	2	2	2	2	2	2	5	4	4	2	2	4	5	4	4	4	4	5	5	2	3.85714	2	2	4	2	2	2	2	2	2	2	2	2	2
95	2	2	1	2	1	4	2	3	1	1	1	0.666667	2	2	2	2	2	1	2	2	2	4	3	1	1	2	1	1	3	1	2	3	4	3	1	2.14286	1	1	3	1	2	1	2	2	2	2	2	2	2
96	2	2	1	1	1	3	1	3	1	0	0	1	3	2	1	2	1	1	2	2	2	4	4	4	4	2	4	4	2	4	2	4	4	4	2	3.42857	2	2	4	2	2	2	2	2	2	2	2	2	2
97	2	3	2	4	2	4	2	2	1	1	1	0.666667	2	2	2	1	1	1	2	2	2	4	5	5	4	2	4	5	4	4	5	5	5	5	1	4.14286	3	1	3	1	2	1	2	1	1	1	2	2	2
98	2	3	1	2	1	5	1	2	1	0	1	0.333333	1	2	2	2	1	1	2	2	2	4	4	4	4	1	4	4	2	2	2	4	3	4	3	3.21429	2	1	1	2	2	1	2	2	2	2	2	2	2
99	2	2	2	4	2	3	1	1	0	0	1	0	1	2	1	2	2	1	2	2	2	3	4	3	2	1	1	1	1	2	2	4	4	4	3	2.5	1	1	1	2	2	2	2	2	2	2	1	2	2
100	2	2	1	2	1	3	1	3	0	0	1	0	1	2	2	2	2	2	2	1	2	1	1	4	2	1	1	1	1	3	3	4	4	4	2	2.28571	1	1	1	2	2	1	2	2	2	2	2	2	2
1	3	2	1	4	4	2	1	4	1	0	1	1	3	2	2	2	1	2	2	2	2	4	1	1	4	2	4	4	4	4	4	4	4	4	2	3.28571	2	1	1	2	2	1	2	2	2	2	2	2	2
2	3	2	2	3	1	1	1	2	1	0	1	0.333333	1	2	2	2	1	1	2	2	2	4	4	4	3	2	4	4	4	4	3	4	4	5	2	3.64286	2	1	1	2	2	1	1	2	2	2	2	2	2
3	3	2	2	2	1	5	1	2	1	0	1	0.666667	2	2	2	2	2	1	2	2	2	4	4	4	2	4	4	4	2	4	3	4	5	3	2	3.5	2	1	2	2	1	1	1	2	2	2	2	2	2
4	3	2	2	3	1	5	1	1	1	0	1	1	3	2	2	2	2	2	2	1	2	5	4	3	4	2	4	4	4	5	4	3	4	4	2	3.71429	2	1	1	1	2	2	2	2	2	2	2	2	2
5	3	2	2	1	1	1	1	3	1	1	1	1	3	2	1	1	1	1	2	1	2	5	4	4	3	3	4	4	4	3	4	4	4	4	2	3.71429	2	1	2	2	1	1	1	2	2	2	2	2	2
6	3	2	1	3	1	3	1	4	0	0	0	0.333333	1	2	2	1	1	1	1	1	2	4	4	4	4	2	3	4	4	4	4	4	2	4	2	3.5	2	1	1	2	1	2	1	2	1	2	2	2	2
7	3	4	2	3	1	1	1	4	1	0	1	0.333333	1	1	2	1	1	1	2	2	2	5	4	4	1	1	3	4	3	5	2	5	4	4	2	3.35714	2	1	1	2	2	2	2	2	2	1	2	2	2
8	3	3	1	3	1	4	1	2	1	1	1	1	3	2	2	2	2	1	2	2	2	5	5	5	5	2	4	4	4	4	4	4	4	4	2	4	3	1	1	2	2	2	1	2	2	1	2	2	2
9	3	2	1	1	1	5	1	3	1	1	1	1	3	2	2	2	2	1	2	2	2	4	4	5	4	2	4	4	5	4	4	4	4	4	2	3.85714	2	1	1	2	2	2	2	2	2	1	2	2	1
10	3	2	2	3	1	4	1	2	1	0	1	0.666667	2	2	2	2	1	1	2	2	2	4	4	4	3	2	2	2	2	2	2	2	2	5	2	2.71429	1	1	1	2	1	1	1	2	1	2	2	2	2
11	3	1	1	3	1	4	1	3	1	0	0	0.333333	1	2	2	2	2	1	2	1	2	5	4	5	3	5	5	3	1	1	1	2	2	5	2	3.14286	2	1	1	2	2	2	2	2	2	2	2	2	1
12	3	3	2	4	2	2	1	1	1	1	1	0.333333	1	2	2	2	2	1	2	2	2	4	4	4	4	4	4	2	4	4	4	4	4	4	2	3.71429	2	1	3	2	2	2	2	2	2	1	2	2	2
13	3	2	1	4	3	4	1	3	1	0	1	0.333333	1	2	2	2	1	2	2	1	2	4	4	2	3	2	3	4	3	3	3	3	3	4	3	3.14286	2	1	1	2	1	2	1	2	1	2	2	2	2
14	3	2	2	3	1	1	1	1	1	0	0	0.333333	1	2	2	2	2	1	2	1	2	4	4	2	4	2	2	3	2	3	3	4	2	5	2	3	2	1	1	1	2	2	2	2	2	2	2	2	2
15	3	3	2	3	1	1	1	1	1	0	1	0.333333	1	1	2	2	2	2	2	2	2	4	4	5	4	1	4	1	1	1	2	2	1	1	2	2.35714	1	1	1	2	2	1	2	2	2	2	2	2	2
16	3	1	1	4	1	5	2	4	1	0	1	0.333333	1	1	2	2	2	2	2	2	2	4	4	5	4	1	4	1	1	1	2	2	1	1	2	2.35714	1	1	1	2	2	1	2	2	2	2	2	2	2
17	3	1	1	2	1	5	2	4	1	0	0	0.666667	2	2	2	2	2	1	2	2	2	5	5	5	5	2	4	5	4	4	4	4	2	5	1	3.92857	2	1	1	1	1	1	2	2	2	2	2	2	2
18	3	1	1	1	1	5	2	4	1	0	1	0.333333	1	1	2	1	1	1	2	2	2	4	4	4	3	2	4	4	4	4	4	5	5	4	1	3.71429	2	1	1	1	1	1	2	2	2	1	2	2	2
19	3	3	1	4	1	4	1	4	1	0	1	0.333333	1	2	2	2	2	1	2	2	2	4	4	4	4	2	4	4	4	2	2	2	4	4	2	3.28571	2	1	2	1	2	2	2	2	2	2	2	2	2
20	3	3	1	3	1	5	1	2	1	0	0	0.333333	1	2	2	2	2	1	2	2	2	4	5	4	4	2	4	4	4	2	2	4	4	4	1	3.42857	2	2	4	2	2	2	2	2	2	2	2	2	2
21	3	2	2	1	1	5	1	3	1	0	1	0.666667	2	1	1	2	1	1	2	2	2	4	4	4	4	1	4	4	3	3	4	4	4	4	1	3.42857	2	1	1	2	1	1	1	2	2	1	2	2	2
22	3	3	1	4	2	5	1	4	1	0	1	0.333333	1	2	2	2	2	1	2	2	2	4	4	4	4	1	5	5	3	3	3	4	5	5	2	3.71429	2	1	1	1	2	2	1	2	2	1	2	2	2
23	3	3	1	3	1	5	1	2	1	0	1	0.333333	1	2	2	2	2	1	2	2	2	5	5	4	4	2	4	4	4	4	2	4	2	4	2	3.57143	2	1	2	1	2	2	2	2	2	2	2	2	2
24	3	2	1	2	1	1	1	4	1	1	1	0.666667	2	2	2	2	2	1	2	2	2	3	5	5	2	2	3	5	5	4	3	4	4	3	1	3.5	2	1	1	2	2	2	1	2	2	2	2	2	2
25	3	1	1	4	2	5	2	4	1	0	1	0.666667	2	2	1	2	2	2	2	2	2	1	1	1	1	3	1	5	4	4	4	5	4	5	1	2.85714	1	1	1	2	2	2	1	2	2	2	2	2	2
26	3	2	1	4	3	5	2	3	1	0	1	0.666667	2	2	2	2	2	1	2	2	2	5	5	5	5	1	5	5	5	5	5	5	5	5	5	4.71429	3	1	3	1	2	2	2	2	2	1	2	2	2
27	3	3	1	3	1	5	1	2	1	0	1	0.333333	1	2	2	2	2	1	2	2	2	4	4	4	4	1	4	4	2	4	4	4	2	4	1	3.28571	2	1	1	2	2	1	2	2	2	2	2	2	2
28	3	2	1	3	1	4	1	3	1	0	0	0.666667	2	2	2	2	1	2	2	2	2	2	2	1	2	1	4	4	4	4	1	4	4	4	1	2.71429	1	2	4	2	2	2	2	2	2	2	2	2	2
29	3	3	2	4	2	4	1	3	1	1	1	1	3	2	2	2	2	1	2	2	2	5	5	5	3	2	5	5	4	4	4	4	2	4	1	3.78571	2	1	1	1	2	2	2	2	2	1	2	2	2
30	3	1	2	3	1	5	2	4	1	0	1	0.333333	1	1	2	2	1	1	2	1	2	2	4	4	3	3	5	5	4	3	3	4	5	4	1	3.57143	2	1	3	1	1	1	1	2	2	2	2	2	2
31	3	3	1	3	1	3	1	4	1	0	1	0.333333	1	1	2	2	1	1	2	1	2	4	4	4	3	3	4	4	4	3	3	4	4	4	1	3.5	2	1	3	2	1	2	1	2	1	1	2	2	2
32	3	3	2	3	1	3	1	1	1	0	1	0.333333	1	2	2	2	1	1	2	1	2	4	4	4	4	2	5	5	4	4	3	4	4	4	3	3.85714	2	1	3	2	1	1	1	2	1	2	1	2	2
33	3	3	2	4	2	2	1	1	1	0	1	1	3	2	2	2	2	1	2	2	2	4	4	4	4	4	4	4	4	4	4	4	4	4	2	3.85714	2	2	4	2	2	2	2	2	2	2	2	2	2
34	3	3	2	3	1	2	1	3	0	0	1	0	1	1	2	2	2	2	2	2	2	4	5	5	2	3	3	3	4	4	4	2	4	4	3	3.57143	2	1	1	2	2	2	2	2	1	2	2	2	2
35	3	2	2	3	1	4	1	1	1	0	1	1	3	1	1	1	1	1	2	1	2	5	5	4	1	1	4	5	4	4	3	4	5	4	1	3.57143	2	1	1	2	2	2	2	2	2	1	2	2	2
36	3	2	2	3	1	2	1	1	1	0	1	0.333333	1	1	1	1	1	1	2	1	2	4	4	4	3	2	4	4	4	4	3	4	3	3	2	3.42857	2	1	1	1	2	1	2	2	2	2	2	2	2
37	3	2	2	1	1	4	1	2	1	0	1	0.666667	2	2	1	2	2	1	1	2	2	4	1	4	4	3	4	4	4	4	3	4	3	3	3	3.42857	2	1	3	1	1	1	2	2	2	1	2	2	2
38	3	2	2	3	1	5	1	1	1	0	1	0.333333	1	1	2	2	2	1	2	1	2	5	5	4	3	2	4	5	4	3	3	4	4	5	1	3.71429	2	1	3	1	1	1	1	2	2	1	2	2	2
39	3	2	2	3	1	2	1	1	1	0	0	0.666667	2	2	2	2	2	2	2	2	1	3	4	2	2	2	3	5	2	3	2	3	2	3	2	2.71429	1	1	1	2	2	2	2	2	2	1	1	2	2
40	3	2	2	3	1	3	1	1	1	0	0	0.666667	2	2	2	2	2	2	2	2	1	4	4	3	2	2	3	4	2	3	2	3	2	3	2	2.78571	1	1	1	2	2	2	2	2	2	1	2	2	2
41	3	2	1	2	1	5	1	2	1	1	1	0.666667	2	2	2	2	2	1	2	2	2	5	5	5	2	1	4	5	5	5	1	4	4	3	1	3.57143	2	1	3	2	2	2	2	2	2	2	2	2	1
42	3	2	2	3	1	5	1	1	1	0	1	0.333333	1	2	1	2	2	1	2	1	2	5	3	4	3	2	4	4	3	3	4	3	5	3	3	3.5	2	1	1	2	2	1	2	2	2	1	2	2	2
43	3	2	1	3	1	5	1	3	1	0	1	0.333333	1	2	1	2	2	2	2	2	2	5	5	5	3	2	2	4	4	4	3	4	2	5	1	3.5	2	1	2	2	1	1	1	2	1	1	2	2	2
44	3	2	1	4	1	4	1	2	1	0	1	0.666667	2	1	2	1	1	1	2	1	2	5	4	4	3	2	4	5	4	4	3	4	4	4	2	3.71429	2	1	1	1	1	1	2	2	2	2	2	2	2
45	3	2	1	4	1	4	1	1	1	0	1	0.666667	2	2	2	2	2	2	2	2	1	2	4	4	3	2	4	4	4	2	2	2	4	4	2	3.07143	2	1	2	1	2	1	2	2	2	2	2	2	2
46	3	2	2	3	1	5	1	3	1	0	1	0.333333	1	2	2	2	1	2	2	2	2	4	4	4	3	1	3	4	2	3	3	3	1	4	1	2.85714	1	1	2	1	1	1	2	1	2	2	2	2	2
47	3	4	2	4	1	2	1	1	1	0	1	0.666667	2	2	2	2	2	1	2	2	2	4	4	4	4	4	4	4	5	5	5	4	4	4	2	4.07143	3	1	1	2	2	1	2	2	2	2	2	2	2
48	3	3	2	2	1	4	1	1	1	1	1	1	3	2	2	2	2	2	2	1	2	5	4	5	2	2	4	4	4	4	2	4	4	4	2	3.57143	2	1	1	2	1	1	2	2	2	2	2	2	2
49	3	2	2	3	2	3	1	1	1	0	1	0.666667	2	1	1	2	1	1	2	1	2	4	4	5	2	2	4	4	4	4	3	4	2	4	2	3.42857	2	1	2	2	1	1	1	2	2	2	2	2	2
50	3	3	2	4	3	2	1	1	1	0	1	1	3	2	2	2	2	1	2	2	2	4	4	4	4	4	4	4	4	4	4	5	4	4	2	3.92857	2	1	1	2	2	2	2	2	2	2	2	2	1
51	3	2	2	4	3	4	1	3	1	0	1	0.333333	1	1	2	2	2	2	2	2	2	4	4	1	3	2	1	1	4	1	4	4	1	1	2	2.35714	1	1	3	2	2	2	2	2	2	1	2	2	2
52	3	3	2	1	1	1	1	1	0	0	0	0	1	1	2	2	2	2	2	2	2	3	4	4	4	3	3	4	4	4	4	3	3	3	3	3.5	2	1	1	2	2	2	2	2	2	1	2	2	2
53	3	3	1	1	1	4	1	2	1	1	1	0.333333	1	1	2	2	1	1	2	2	2	4	4	4	4	1	3	4	3	4	3	4	4	5	1	3.42857	2	1	1	2	2	2	2	2	2	1	2	2	2
54	3	3	2	4	1	5	1	2	1	0	1	1	3	1	2	2	1	1	2	2	2	4	5	4	2	2	4	4	4	3	3	3	2	2	3	3.21429	2	1	1	2	2	1	2	2	2	1	2	2	2
55	3	4	1	4	1	4	1	3	1	0	0	0.666667	2	2	2	2	1	1	2	2	2	5	1	2	1	1	4	1	1	4	1	1	2	2	3	2.07143	1	1	1	1	2	2	2	2	2	1	2	2	2
56	3	2	2	2	3	5	1	2	1	0	1	0.666667	2	2	1	2	1	2	2	1	2	4	5	4	3	2	4	5	4	5	4	4	4	4	1	3.78571	2	1	2	1	1	2	2	2	1	2	2	2	2
57	3	2	2	2	1	5	1	4	1	0	1	1	3	2	2	2	1	1	2	1	2	4	4	4	3	2	4	5	5	5	5	4	2	3	1	3.64286	2	1	2	1	2	2	2	2	1	1	2	2	2
58	3	4	1	4	1	3	1	4	1	0	1	0.666667	2	2	2	2	2	1	2	2	2	4	4	5	4	2	4	4	4	4	2	4	4	5	1	3.64286	2	1	2	1	2	2	2	2	2	2	2	2	2
59	3	2	1	4	1	5	1	2	1	0	1	0.666667	2	2	2	2	2	1	2	2	2	4	4	1	5	4	4	1	2	1	4	4	2	4	2	3	2	1	3	1	2	2	2	2	2	2	2	2	2
60	3	3	1	3	1	5	1	3	1	0	1	1	3	1	1	2	2	1	2	2	2	4	5	5	4	1	4	5	4	5	4	4	4	4	1	3.85714	2	1	1	1	2	1	2	2	2	1	2	2	2
61	3	3	1	2	1	4	1	4	1	0	1	0.666667	2	2	2	2	2	1	2	2	2	5	5	5	3	2	4	5	4	5	4	4	5	4	1	4	3	1	2	1	2	2	2	2	2	2	2	1	2
62	3	3	1	3	1	5	1	3	1	0	0	0.666667	2	2	2	2	2	1	2	1	2	4	2	2	1	1	4	1	2	2	2	2	4	4	4	2.5	1	1	1	2	2	2	2	2	2	1	1	2	2
63	3	4	1	1	1	5	1	4	1	0	1	1	3	2	2	2	2	2	2	1	2	1	3	4	4	3	4	4	3	4	3	4	5	2	1	3.21429	2	1	1	2	2	1	2	2	2	2	1	2	2
64	3	2	2	3	1	4	1	1	1	0	1	0.333333	1	1	1	2	1	2	2	2	2	2	4	4	3	3	4	4	3	3	3	4	4	4	1	3.28571	2	1	1	2	2	1	2	2	2	1	2	2	2
65	3	4	1	3	1	4	1	4	1	0	1	0.333333	1	2	2	2	1	1	2	2	2	4	4	4	3	3	4	4	4	3	3	4	4	4	2	3.57143	2	1	1	2	2	1	2	2	2	2	2	1	2
66	3	3	2	1	1	4	1	1	1	0	1	0.666667	2	2	2	2	2	1	2	1	2	4	4	3	5	4	3	5	1	2	2	4	3	5	2	3.35714	2	1	1	1	2	1	2	2	2	2	2	2	2
67	3	3	1	4	1	4	1	3	1	1	1	1	3	1	2	2	2	1	2	2	2	1	5	5	3	1	3	1	1	5	5	5	5	5	1	3.28571	2	1	2	1	2	2	2	2	2	2	2	2	2
68	3	2	2	3	1	5	1	2	1	0	1	0.333333	1	2	2	2	2	1	2	2	2	4	4	4	2	2	3	4	4	4	3	4	2	4	1	3.21429	2	1	1	2	1	1	2	2	2	2	2	2	2
69	3	2	1	3	1	1	1	1	1	0	1	0.666667	2	2	2	2	2	1	2	2	2	4	4	4	4	1	4	4	3	3	4	4	4	4	1	3.42857	2	1	2	1	2	2	2	2	2	2	2	2	2
70	3	2	2	3	1	4	1	1	1	0	1	0.666667	2	1	2	1	2	2	2	2	2	4	4	4	4	5	2	4	4	4	3	4	4	4	1	3.64286	2	1	1	2	1	2	2	2	2	1	2	2	2
71	3	3	2	3	1	3	1	1	1	0	1	0.666667	2	1	2	1	2	2	2	2	2	4	4	4	4	5	2	4	4	5	3	4	4	4	1	3.71429	2	1	3	2	2	2	2	2	2	1	2	2	2
72	3	2	2	4	2	5	1	4	1	1	1	0.333333	1	2	1	2	2	2	2	2	2	4	4	4	4	3	5	4	2	2	2	4	4	4	3	3.5	2	1	1	1	2	1	2	2	2	2	2	2	2
73	3	3	2	3	1	4	1	2	1	0	1	0.666667	2	2	2	2	1	2	2	2	2	4	4	4	2	4	4	5	4	5	4	4	4	4	1	3.78571	2	1	1	1	2	2	2	2	2	2	1	2	2
74	3	3	2	3	1	1	1	1	1	0	1	0.666667	2	2	2	2	2	1	2	2	2	5	5	5	5	2	5	5	5	5	4	4	5	5	2	4.42857	3	1	1	2	2	2	2	2	2	1	2	2	2
75	3	2	2	4	2	4	1	3	0	0	0	0	1	2	2	2	2	1	2	2	2	4	4	4	3	2	3	3	3	3	3	3	4	4	3	3.28571	2	2	4	2	2	2	2	2	2	2	2	2	2
76	3	3	2	3	1	5	1	1	1	0	1	0.333333	1	2	1	2	2	2	2	2	2	4	4	3	2	2	2	1	2	4	2	3	4	1	2	2.57143	1	1	1	2	2	1	2	2	2	1	2	2	2
77	3	4	1	2	1	1	1	4	0	0	0	0	1	2	2	2	1	1	2	2	2	5	5	5	5	4	4	4	4	4	5	5	5	5	2	4.42857	3	3	4	2	2	2	2	2	2	2	2	2	2
78	3	2	1	2	1	2	1	4	1	1	1	0.333333	1	1	2	2	2	1	2	2	2	3	4	3	3	2	4	4	3	3	3	2	4	5	2	3.21429	2	1	1	1	2	2	2	2	2	2	2	2	2
79	3	2	1	2	1	2	1	3	1	0	1	0.333333	1	1	2	2	2	2	2	2	2	3	3	4	3	2	3	4	4	3	3	4	4	4	2	3.28571	2	1	1	1	2	2	2	2	2	2	2	2	2
80	3	2	2	2	1	5	1	2	1	0	0	0.333333	1	1	1	2	1	1	2	2	2	2	3	4	3	2	4	3	4	3	3	3	4	5	2	3.21429	2	1	1	1	2	2	2	1	1	1	2	2	2
81	3	1	1	4	2	5	2	2	1	0	1	0.333333	1	1	2	2	2	1	2	2	2	2	3	4	3	1	4	3	4	3	3	3	4	5	2	3.14286	2	1	1	2	2	1	2	2	2	2	2	2	2
82	3	2	1	2	1	3	1	4	1	0	1	0.333333	1	1	2	2	2	1	2	2	2	3	4	3	2	1	3	3	4	2	2	4	4	5	2	3	2	1	1	1	2	2	2	2	2	2	2	2	2
83	3	2	1	2	1	5	1	2	1	1	1	0.333333	1	1	1	2	1	1	2	2	2	3	3	4	3	2	4	4	4	3	3	3	5	5	1	3.35714	2	1	1	2	2	2	1	2	2	2	2	2	2
84	3	2	1	2	1	4	1	3	0	0	0	0	1	1	2	2	2	2	2	2	2	2	3	2	2	2	2	2	3	1	1	2	5	5	2	2.42857	1	2	4	2	2	2	2	2	2	2	2	2	2
85	3	2	1	1	1	5	1	2	0	0	0	0.333333	1	1	2	2	2	2	2	2	2	2	2	1	2	1	2	1	4	2	1	1	5	5	2	2.21429	1	2	4	2	2	2	2	2	2	2	2	2	2
86	3	2	1	2	2	4	1	4	1	0	1	1	3	1	2	2	2	2	2	2	2	2	2	2	3	2	2	2	4	4	2	3	4	5	2	2.78571	1	1	1	2	2	2	2	2	2	2	2	2	2
87	3	2	2	2	1	4	1	2	0	0	0	0	1	1	2	2	2	2	2	2	2	2	2	2	3	2	3	3	2	2	2	3	4	4	2	2.57143	1	2	4	2	2	2	2	2	2	2	2	2	2
88	3	4	1	2	1	1	1	4	0	0	1	0	1	1	2	2	2	2	2	2	2	2	2	1	2	1	2	2	4	1	1	2	4	5	4	2.35714	1	1	3	2	2	2	2	2	2	2	2	1	2
89	3	2	2	1	1	3	1	1	1	1	1	0.333333	1	1	2	2	2	2	2	2	2	2	3	3	3	3	2	2	4	2	1	4	4	4	1	2.71429	1	1	3	2	2	2	2	2	2	2	2	2	1
90	3	3	2	2	1	5	1	1	0	0	0	0.333333	1	1	2	2	2	2	2	2	2	2	2	2	2	2	2	2	4	2	2	3	4	5	2	2.57143	1	2	4	2	2	2	2	2	2	2	2	2	2
91	3	3	1	1	1	2	1	4	1	0	1	0.666667	2	1	2	2	2	2	2	2	2	2	2	2	2	2	2	3	4	2	2	3	4	5	2	2.64286	1	1	3	2	2	2	2	2	2	2	2	2	1
92	3	2	1	1	1	2	1	3	1	0	1	0.666667	2	1	2	2	1	1	2	1	2	5	5	5	4	1	4	5	4	5	5	5	4	4	1	4.07143	3	1	3	1	2	2	2	2	2	1	2	2	2
93	3	4	1	2	1	2	1	4	1	0	0	0.333333	1	2	2	2	2	2	2	1	2	3	2	3	2	2	4	4	4	3	2	3	4	4	3	3.07143	2	3	4	2	2	2	2	2	2	2	2	2	2
94	3	3	1	1	1	2	1	3	1	0	1	0.666667	2	1	1	2	1	1	2	1	2	5	5	5	4	1	5	4	4	5	5	5	4	4	2	4.14286	3	1	3	1	2	2	2	2	2	1	1	2	2
95	3	2	2	2	1	5	1	2	1	1	1	0.666667	2	2	2	2	2	1	2	2	2	1	1	1	3	4	1	4	4	4	3	4	4	4	2	2.85714	1	1	3	1	2	1	2	2	2	1	2	2	2
96	3	3	1	2	1	3	1	2	1	0	1	0.666667	2	2	2	2	2	1	2	2	2	4	4	4	1	3	1	4	4	1	1	4	1	1	1	2.42857	1	1	1	2	2	1	2	2	2	2	2	2	2
97	3	3	2	2	1	5	1	3	1	0	1	0.333333	1	2	2	2	2	1	2	2	2	4	4	4	4	2	4	5	4	4	4	4	5	4	1	3.78571	2	1	1	2	2	2	1	2	1	1	2	2	2
98	3	2	2	1	1	4	1	4	1	1	1	0.666667	2	2	2	2	1	1	2	1	2	4	3	3	2	1	4	4	3	4	1	4	1	4	1	2.78571	1	1	1	1	2	1	1	2	2	2	2	2	2
99	3	3	2	4	2	2	1	3	1	0	1	0.333333	1	1	2	2	2	1	2	1	2	2	3	4	2	1	4	4	3	4	2	4	5	5	2	3.21429	2	1	1	2	2	2	2	2	1	1	1	2	2
100	3	3	2	1	1	4	1	1	1	1	1	0.666667	2	2	1	2	1	1	2	1	2	4	4	4	4	2	4	5	4	4	4	4	3	2	1	3.5	2	1	3	1	2	1	2	1	1	1	1	2	2
1	4	1	2	3	1	5	1	2	1	0	1	0.333333	1	2	2	2	2	1	2	2	2	4	4	4	2	2	3	4	4	4	3	4	2	4	1	3.21429	2	1	1	2	1	1	1	2	2	1	2	2	2
2	4	1	2	3	1	5	1	2	1	1	1	1	3	2	2	2	2	1	2	2	2	4	4	4	4	1	4	4	3	3	4	4	4	4	1	3.42857	2	1	2	1	2	2	2	2	2	2	2	2	2
3	4	1	2	4	1	4	1	4	1	0	1	0.666667	2	1	2	1	2	1	2	2	2	4	4	4	4	5	1	4	4	4	1	4	4	4	1	3.42857	2	1	3	2	1	1	2	2	1	1	2	2	2
4	4	1	2	4	1	2	1	4	1	0	1	0.666667	2	1	2	1	2	2	1	2	2	4	4	4	4	5	2	4	4	5	1	4	4	4	1	3.57143	2	1	3	2	1	1	2	2	1	1	2	2	2
5	4	2	2	4	2	5	1	4	1	1	1	0.333333	1	2	1	2	2	2	2	2	2	4	4	4	4	3	5	4	2	2	2	4	4	4	3	3.5	2	1	3	1	2	2	2	2	2	2	2	2	2
6	4	2	2	4	1	1	1	1	1	0	1	1	3	1	1	1	2	1	2	1	2	5	4	4	3	3	4	4	4	4	4	4	4	4	2	3.78571	2	1	3	2	1	1	1	2	2	2	2	2	2
7	4	2	2	3	1	3	1	1	1	0	1	0.666667	2	1	1	1	1	1	2	1	2	4	4	4	3	2	4	4	4	4	4	4	4	4	2	3.64286	2	1	3	2	1	1	1	2	2	2	2	2	2
8	4	1	2	3	1	5	1	2	1	1	1	0.333333	1	2	1	2	1	1	2	1	2	1	1	1	1	1	5	4	2	4	2	5	4	4	2	2.64286	1	1	2	1	2	2	2	2	1	1	2	2	2
9	4	1	2	4	1	5	1	3	1	0	1	0.666667	2	2	2	2	2	1	2	2	2	1	1	1	1	2	4	4	4	3	3	3	3	3	1	2.42857	1	1	1	2	2	2	2	2	2	2	2	2	1
10	4	1	2	4	2	5	1	1	1	1	1	0.666667	2	2	2	2	2	1	2	2	2	2	4	4	4	2	2	4	4	4	2	2	2	4	2	3	2	1	3	2	1	2	2	2	2	2	2	2	2
11	4	1	2	3	1	4	2	2	1	1	1	0.666667	2	2	2	2	1	2	2	2	2	4	4	4	2	4	4	5	4	5	4	4	4	4	1	3.78571	2	1	1	1	2	2	2	2	2	2	2	2	2
12	4	1	2	3	1	1	1	1	0	0	1	0.666667	2	2	2	2	2	1	2	2	2	5	5	5	5	2	5	5	5	5	5	5	5	5	1	4.5	3	1	1	2	2	2	1	2	2	2	2	2	2
13	4	2	2	4	2	2	1	1	0	0	0	0	1	2	2	2	2	1	2	2	2	4	4	4	3	2	1	1	1	1	1	1	4	4	3	2.42857	1	2	4	2	2	2	2	2	2	2	2	2	2
14	4	1	2	3	1	5	1	1	1	1	1	0.666667	2	2	2	2	2	1	2	2	2	4	5	4	2	2	4	4	5	4	5	4	4	4	2	3.78571	2	1	2	2	2	2	2	2	2	2	2	2	1
15	4	1	2	3	1	5	1	2	1	0	1	0.333333	1	2	1	2	2	2	2	2	2	4	4	3	2	2	2	1	2	4	2	3	4	1	2	2.57143	1	1	1	2	2	2	2	2	2	1	2	2	2
16	4	1	2	3	1	5	1	2	1	0	1	0.333333	1	2	1	2	2	2	2	2	2	1	4	4	2	2	2	2	2	4	2	1	1	1	2	2.14286	1	1	1	2	2	2	2	2	2	1	2	2	2
17	4	1	2	3	1	4	1	1	1	1	1	0.333333	1	2	1	2	2	2	2	1	2	4	4	4	4	2	4	4	1	4	1	4	1	4	1	3	2	1	1	2	2	2	1	2	1	1	2	2	2
18	4	1	2	4	2	4	1	2	1	0	1	0.333333	1	2	1	2	1	1	2	1	2	4	4	4	4	2	1	4	3	4	3	4	4	5	1	3.35714	2	1	1	1	2	2	1	2	1	2	2	2	2
19	4	1	2	1	1	4	1	2	1	1	1	0.333333	1	1	1	2	2	1	2	1	2	4	4	4	4	1	1	4	3	4	3	4	4	5	1	3.28571	2	1	2	1	1	2	2	2	2	1	2	2	2
20	4	1	2	3	1	5	1	2	1	1	1	0.666667	2	1	1	1	1	1	2	1	2	5	5	5	3	1	4	5	1	5	5	5	5	5	1	3.92857	2	1	3	1	1	1	1	2	2	1	2	2	2
21	4	1	2	4	2	4	1	3	1	1	1	0.666667	2	1	1	1	2	1	2	1	2	5	4	5	4	3	4	5	1	4	4	5	4	3	2	3.78571	2	1	1	2	2	1	1	2	2	1	2	2	2
22	4	1	2	3	1	5	1	4	1	1	0	0.666667	2	1	2	2	2	2	2	2	2	4	3	3	2	2	4	5	4	3	3	4	2	4	2	3.21429	2	1	1	2	2	1	2	2	2	2	2	2	2
23	4	1	2	4	2	5	1	2	0	0	1	0.333333	1	2	2	2	1	1	2	2	2	4	4	5	1	1	4	1	1	4	4	2	3	4	1	2.78571	1	1	3	2	1	1	1	2	1	2	2	2	2
24	4	1	2	3	1	5	1	3	1	0	1	1	3	2	2	2	1	2	2	2	2	5	5	5	5	1	5	4	4	4	4	4	4	5	1	4	3	1	3	2	1	2	2	2	2	2	2	2	2
25	4	1	2	4	2	4	1	1	1	1	1	0.666667	2	1	2	2	2	1	2	2	2	4	4	4	4	2	4	4	3	4	2	4	2	4	2	3.35714	2	1	2	2	2	2	2	2	2	2	2	2	2
26	4	1	2	4	1	5	1	3	1	0	0	0.333333	1	2	2	2	1	2	2	2	2	1	4	3	2	2	4	5	3	4	4	4	3	4	1	3.14286	2	1	2	2	2	2	2	2	2	2	2	2	2
27	4	1	2	4	2	4	1	1	1	0	1	0.333333	1	2	2	2	2	2	2	2	1	4	4	4	4	4	4	4	4	4	4	4	4	4	3	3.92857	2	1	2	2	2	2	2	2	2	2	2	2	2
28	4	1	2	4	1	5	2	2	1	1	1	0.666667	2	1	1	2	1	1	2	1	2	4	4	4	2	2	4	4	4	4	4	4	4	4	2	3.57143	2	1	1	1	2	1	1	2	1	1	2	2	2
29	4	1	2	3	1	5	2	2	1	0	1	0.666667	2	2	1	2	2	2	2	2	2	4	4	4	3	2	2	5	4	4	1	4	4	5	1	3.35714	2	1	1	2	1	1	2	2	2	2	2	2	2
30	4	1	2	4	4	5	1	4	1	0	1	1	3	1	1	2	1	1	2	1	2	4	4	5	4	2	4	5	4	4	3	4	4	5	2	3.85714	2	1	3	1	1	1	1	2	2	1	2	2	2
31	4	1	2	4	2	4	1	4	1	0	1	0.333333	1	2	2	2	2	1	2	2	2	4	4	4	3	3	4	4	4	4	2	4	2	4	1	3.35714	2	1	1	2	2	2	2	2	2	2	2	2	1
32	4	1	2	3	1	5	1	2	1	0	1	0.666667	2	2	1	2	1	1	2	1	2	4	4	4	3	2	4	4	4	3	3	4	5	4	1	3.5	2	1	3	2	1	2	1	2	2	1	2	2	2
33	4	1	2	3	1	4	1	1	1	1	1	0.333333	1	2	2	2	1	1	2	1	2	5	4	4	3	2	4	4	4	3	4	3	3	3	2	3.42857	2	1	2	2	1	2	1	2	2	2	2	2	2
34	4	1	2	1	3	5	1	1	1	0	1	0.666667	2	2	2	2	1	1	2	1	2	2	2	2	4	4	2	5	2	4	4	2	1	2	2	2.71429	1	1	1	2	1	1	1	2	1	2	1	2	2
35	4	1	2	3	2	4	1	1	1	0	1	0.333333	1	2	2	2	2	1	2	2	2	5	4	1	3	2	3	4	5	3	3	2	3	4	2	3.14286	2	1	1	2	2	2	2	2	2	2	2	2	1
36	4	1	2	2	1	4	1	1	1	0	1	1	3	2	2	1	1	1	1	2	2	4	4	4	4	2	4	4	4	4	4	4	4	4	2	3.71429	2	1	1	2	1	1	1	2	2	2	2	2	2
37	4	1	2	3	1	5	1	4	1	1	1	0.333333	1	1	1	2	1	1	2	1	2	1	4	4	3	3	4	4	4	3	3	4	4	4	3	3.42857	2	1	3	1	1	1	1	2	1	1	2	2	2
38	4	2	2	3	1	2	1	1	1	0	0	0.333333	1	2	2	2	2	2	2	2	1	4	3	3	4	3	4	5	4	3	2	4	3	4	1	3.35714	2	1	2	2	2	2	2	2	1	2	2	2	2
39	4	1	2	4	1	3	1	1	1	0	1	1	3	1	1	1	1	1	1	2	2	4	4	4	4	4	4	4	4	4	4	4	4	4	2	3.85714	2	1	2	1	1	1	1	2	2	2	2	2	2
40	4	1	2	2	1	5	1	2	1	0	1	0.333333	1	2	1	2	1	1	2	1	2	4	4	4	4	2	4	5	4	4	2	4	2	5	2	3.57143	2	1	2	1	1	2	1	2	1	1	2	2	2
41	4	1	2	2	1	3	1	2	1	0	1	0.666667	2	2	2	2	2	2	2	2	1	2	3	4	3	2	4	4	4	2	2	2	4	4	2	3	2	1	2	1	1	1	1	2	2	2	2	2	2
42	4	1	2	2	1	5	1	1	1	0	1	0.333333	1	2	1	2	2	2	2	2	2	3	4	3	2	1	4	4	3	3	1	4	4	4	3	3.07143	2	1	1	2	2	1	1	2	2	2	2	2	2
43	4	1	2	2	1	4	1	1	1	0	1	0.666667	2	1	2	1	1	1	2	2	2	5	5	5	5	1	5	5	5	5	5	5	5	5	1	4.42857	3	1	2	2	1	1	1	2	2	2	2	2	2
44	4	1	2	3	1	5	1	2	1	1	1	0.666667	2	2	2	2	2	1	2	2	2	4	4	4	4	4	4	4	4	4	5	4	4	4	2	3.92857	2	1	2	2	2	2	2	2	1	1	2	2	2
45	4	1	2	4	2	5	1	1	0	0	0	0	1	2	2	2	2	2	2	2	1	4	4	4	4	2	4	4	4	2	3	4	4	4	2	3.5	2	2	4	2	2	2	2	2	2	2	2	2	2
46	4	1	2	4	2	3	1	1	1	0	1	0.666667	2	2	1	2	1	1	2	2	2	5	4	4	2	2	4	4	4	4	2	4	4	4	2	3.5	2	1	1	1	1	1	1	2	2	2	2	2	2
47	4	1	2	4	2	4	1	3	1	0	1	0.666667	2	2	2	2	2	1	2	2	2	5	5	5	1	1	5	5	5	5	5	5	1	5	1	3.85714	2	1	3	2	2	2	2	2	1	1	2	2	2
48	4	1	2	4	1	4	1	3	1	0	1	1	3	2	2	2	2	1	2	2	2	4	4	4	4	2	4	4	4	4	4	4	4	4	2	3.71429	2	1	3	2	2	2	2	2	1	1	2	2	2
49	4	1	2	3	1	5	1	3	1	0	1	0.333333	1	2	2	2	2	2	2	2	1	3	4	3	1	1	3	5	3	3	2	4	3	4	1	2.85714	1	1	1	2	2	2	1	2	2	2	2	2	2
50	4	1	2	4	2	5	1	3	1	0	0	0.666667	2	2	2	2	2	2	2	2	1	2	2	1	1	2	3	5	3	2	1	3	2	4	1	2.28571	1	1	2	2	2	2	2	2	1	1	2	2	2
51	4	1	2	3	1	5	1	3	1	0	0	0.333333	1	2	2	2	2	2	2	2	1	3	2	2	2	1	3	5	4	3	2	4	2	3	2	2.71429	1	1	2	2	1	2	2	2	2	2	2	2	2
52	4	1	2	3	1	5	2	4	1	0	1	0.333333	1	1	2	2	1	1	2	1	2	5	4	4	2	3	4	5	5	3	3	4	5	3	1	3.64286	2	1	3	1	1	1	1	2	2	2	2	2	1
53	4	1	2	4	1	2	1	1	1	0	1	1	3	1	2	1	1	1	2	1	2	4	4	4	2	2	4	3	4	4	3	4	4	4	2	3.42857	2	1	2	1	1	1	1	2	2	2	2	2	2
54	4	1	2	2	1	4	1	1	1	1	1	1	3	2	1	2	1	1	2	1	2	5	5	5	4	2	5	5	3	3	3	5	5	4	2	4	3	1	3	2	1	1	1	2	1	1	2	2	2
55	4	1	2	4	1	4	1	1	1	0	1	1	3	1	2	1	1	1	2	2	2	4	4	4	2	4	3	4	4	4	3	4	4	4	2	3.57143	2	1	2	1	1	1	1	2	2	2	2	2	2
56	4	1	2	4	1	4	1	1	1	0	1	0.666667	2	1	1	2	1	1	2	1	2	5	5	5	4	2	5	4	4	5	4	4	5	3	4	4.21429	3	1	2	2	1	1	1	2	2	2	2	2	2
57	4	4	2	2	4	1	1	1	1	0	1	0.666667	2	1	1	1	1	1	2	1	2	4	3	3	3	2	3	4	4	4	4	4	4	4	2	3.42857	2	1	3	1	2	2	2	2	2	2	2	2	2
58	4	1	2	4	1	2	1	1	1	0	1	1	3	1	2	1	1	1	2	1	2	4	4	4	4	2	4	4	4	4	3	4	4	4	2	3.64286	2	1	2	1	1	1	1	2	2	2	2	2	2
59	4	1	2	3	1	4	1	3	1	0	1	0.666667	2	2	2	2	2	1	1	2	2	1	2	4	4	1	2	4	4	4	4	4	4	4	2	3.14286	2	1	2	2	2	1	1	2	2	2	2	2	2
60	4	1	2	3	1	5	1	1	1	1	1	0.666667	2	2	2	2	2	1	2	2	2	5	4	5	4	2	4	4	2	4	4	4	2	4	2	3.57143	2	1	3	1	2	2	2	2	2	2	2	2	2
61	4	1	2	3	1	4	1	1	1	1	1	0.666667	2	1	2	2	2	2	2	2	2	5	2	4	4	2	4	5	4	4	4	3	4	4	2	3.64286	2	1	1	2	2	1	1	2	2	2	2	2	2
62	4	1	2	3	1	5	1	3	1	0	1	0.333333	1	1	2	1	1	1	2	1	2	5	5	4	4	2	4	5	2	4	3	4	4	3	2	3.64286	2	2	4	2	2	2	2	2	2	2	2	2	2
63	4	1	2	4	1	4	1	1	1	0	1	0.333333	1	1	2	1	1	1	2	2	2	5	4	4	2	4	4	4	4	3	3	4	4	4	1	3.57143	2	1	1	2	2	1	1	2	2	2	2	2	2
64	4	1	2	1	1	5	2	2	1	0	1	1	3	2	2	2	2	1	2	2	2	5	4	4	4	2	4	4	4	4	4	4	2	4	1	3.57143	2	1	1	2	2	2	2	2	2	2	2	2	1
65	4	1	2	2	1	5	1	1	1	0	1	0.333333	1	2	1	2	1	1	2	2	2	2	3	3	4	4	3	4	3	4	2	4	2	3	2	3.07143	2	1	3	1	1	1	1	2	2	2	2	2	2
66	4	1	2	1	1	5	2	2	1	0	1	1	3	2	2	2	2	1	2	2	2	4	5	4	4	2	4	3	4	2	3	4	3	4	2	3.42857	2	1	1	2	2	2	2	2	2	2	2	2	1
67	4	1	2	1	1	5	2	2	1	1	1	1	3	1	1	2	2	1	2	2	2	4	4	2	3	2	4	2	3	4	2	4	2	3	2	2.92857	1	1	1	2	1	1	1	2	2	2	2	2	2
68	4	1	2	4	1	5	2	2	1	1	1	1	3	2	2	2	1	2	2	2	2	5	5	5	4	2	5	4	2	5	4	5	2	2	2	3.71429	2	1	3	2	2	2	2	2	2	2	2	2	1
69	4	1	2	2	1	5	1	1	1	0	1	0.666667	2	1	2	2	2	2	1	2	2	1	4	4	4	2	2	4	2	3	3	4	4	4	2	3.07143	2	1	2	1	1	1	2	2	2	2	2	2	2
70	4	1	2	4	2	2	1	3	1	0	1	0.666667	2	2	2	1	1	1	1	1	2	4	4	4	4	2	4	4	4	4	4	4	4	4	2	3.71429	2	1	1	2	1	1	1	2	2	2	2	2	2
71	4	1	2	4	2	1	1	1	1	0	1	0.666667	2	2	2	1	1	1	1	1	2	4	4	4	4	2	4	4	4	4	4	4	4	4	2	3.71429	2	1	1	1	1	1	1	2	2	2	2	2	2
72	4	1	2	2	1	5	1	2	1	0	1	0.666667	2	2	2	2	2	1	2	2	2	4	5	4	3	2	4	4	3	4	3	4	4	3	2	3.5	2	1	1	2	2	2	2	1	1	1	2	2	2
73	4	1	2	4	2	5	2	2	1	0	1	0.333333	1	1	2	2	1	2	2	2	2	2	4	4	3	3	5	5	4	3	3	4	5	4	1	3.57143	2	1	1	2	2	2	2	1	2	2	2	2	2
74	4	2	2	3	1	4	1	1	1	0	1	0.333333	1	2	2	2	1	1	2	1	2	4	4	4	3	3	4	4	4	3	3	4	4	4	1	3.5	2	1	1	2	2	1	2	2	1	2	2	2	2
75	4	2	2	3	1	5	1	1	1	0	1	0.333333	1	2	2	2	1	1	2	2	2	4	4	4	4	2	5	5	4	4	3	4	4	4	3	3.85714	2	1	1	2	2	1	1	2	1	2	2	2	2
76	4	2	2	2	1	3	1	1	1	0	1	0.333333	1	1	1	2	2	1	2	2	2	3	3	4	3	2	4	4	3	3	3	2	4	5	2	3.21429	2	1	1	1	2	2	2	1	1	2	2	2	2
77	4	1	2	2	1	5	2	2	1	1	1	0.333333	1	2	1	2	2	2	2	2	2	2	3	4	2	1	2	1	4	4	3	4	5	4	4	3.07143	2	1	1	2	2	2	1	2	2	2	2	2	2
78	4	1	2	2	1	5	2	2	1	1	0	0.333333	1	2	1	2	2	2	2	2	2	2	3	4	2	1	3	5	4	4	2	4	5	5	1	3.21429	2	1	1	2	2	1	2	2	2	2	2	2	2
79	4	1	2	4	3	2	1	1	1	1	1	0.333333	1	1	1	2	2	1	2	2	2	2	3	4	3	2	4	4	3	4	3	3	4	5	2	3.28571	2	3	4	2	2	2	2	2	2	2	2	2	2
80	4	1	2	2	1	4	1	2	1	1	1	0.333333	1	1	1	2	1	1	2	2	2	3	3	4	3	2	4	4	4	4	3	3	4	5	2	3.42857	2	1	1	2	2	1	1	2	2	1	2	2	2
81	4	1	2	4	2	4	1	4	1	1	0	0.333333	1	1	1	2	2	1	2	2	2	2	3	3	3	2	4	4	4	4	3	2	4	5	1	3.14286	2	1	1	2	2	1	1	2	2	2	2	2	2
82	4	1	2	1	1	5	1	2	1	0	0	0.666667	2	2	1	2	2	2	2	2	2	4	3	4	1	1	2	5	4	4	2	3	4	5	2	3.14286	2	1	1	2	2	1	2	2	2	2	2	2	1
83	4	1	2	1	1	4	1	1	1	0	0	0.333333	1	2	1	2	2	2	2	2	2	4	3	4	2	2	2	5	4	1	2	3	4	5	2	3.07143	2	1	1	2	2	2	2	2	1	2	2	2	2
84	4	1	2	3	3	5	3	2	1	1	1	0.666667	2	1	2	2	2	2	2	2	2	2	2	2	2	2	2	2	3	2	2	2	5	5	2	2.5	1	1	1	2	2	2	2	2	2	1	2	2	2
85	4	1	2	2	1	5	1	4	0	0	0	0.333333	1	2	1	2	2	2	2	2	2	1	3	2	2	2	2	2	4	2	2	3	4	5	1	2.5	1	2	4	2	2	2	2	2	2	2	2	2	2
86	4	1	2	2	3	5	1	4	0	0	0	0.333333	1	1	2	2	2	2	2	2	2	2	2	2	2	2	2	2	3	1	1	3	4	4	4	2.42857	1	2	4	2	2	2	2	2	2	2	2	2	2
87	4	2	1	2	3	5	1	1	0	0	0	0.666667	2	1	2	2	2	2	2	2	2	2	1	1	1	1	1	1	4	1	1	2	4	5	1	1.85714	1	2	4	2	2	2	2	2	2	2	2	2	2
88	4	1	2	2	1	5	1	1	0	0	0	0.333333	1	1	2	2	2	2	2	2	2	2	2	2	3	2	3	4	2	3	3	3	4	4	3	2.85714	1	2	4	2	2	2	2	2	2	2	2	2	2
89	4	2	2	3	2	4	1	1	1	1	1	0.333333	1	2	2	2	2	1	2	2	2	2	2	2	3	2	2	3	3	4	3	2	4	4	2	2.71429	1	1	1	2	2	2	2	2	1	2	2	2	2
90	4	1	2	3	2	5	1	1	1	0	1	0.666667	2	2	1	2	2	1	2	2	2	2	3	2	3	1	1	2	4	3	1	3	4	5	2	2.57143	1	1	1	2	2	1	2	2	2	2	2	2	2
91	4	1	2	2	1	5	1	4	1	1	1	1	3	2	1	2	2	2	2	2	2	5	5	5	5	2	4	5	4	4	4	5	2	4	2	4	3	1	3	1	2	2	2	2	2	2	2	2	2
92	4	1	2	2	1	5	1	4	1	0	1	0.666667	2	1	2	2	1	1	2	2	2	4	4	4	4	2	4	5	3	3	4	4	3	3	2	3.5	2	1	3	2	2	1	2	2	1	1	2	2	2
93	4	1	2	4	1	5	1	4	1	0	1	0.666667	2	1	1	2	1	1	2	1	2	5	4	3	3	1	5	5	5	5	4	5	5	5	1	4	3	1	1	1	2	2	2	2	1	1	2	2	2
94	4	1	2	2	1	5	1	4	1	0	1	0.666667	2	1	1	2	2	1	2	2	2	4	4	3	2	2	4	1	4	2	2	5	4	4	1	3	2	1	1	1	2	1	2	1	2	2	2	2	2
95	4	2	2	4	1	5	1	2	1	1	1	0.666667	2	2	1	2	2	1	2	2	2	4	4	4	2	2	2	4	4	4	4	4	4	4	1	3.35714	2	1	1	2	2	1	2	2	1	1	2	2	2
96	4	1	2	4	2	5	1	4	1	1	1	1	3	1	1	2	1	1	2	1	2	4	4	4	2	2	2	4	4	4	4	4	4	4	2	3.42857	2	1	1	2	2	1	2	2	1	1	1	2	2
97	4	1	2	2	1	4	1	1	1	0	1	0.666667	2	2	2	2	2	1	2	2	2	4	4	4	1	2	4	4	4	4	3	4	5	5	2	3.57143	2	1	1	1	2	2	2	1	2	2	2	2	2
98	4	2	2	4	2	4	1	3	1	0	1	1	3	2	2	2	1	1	1	2	2	2	4	4	5	2	4	4	4	4	4	4	4	4	4	3.78571	2	1	1	2	2	1	2	1	1	1	2	2	2
99	4	2	2	4	2	3	1	1	1	0	1	0.333333	1	1	2	2	2	1	2	1	2	4	4	3	3	2	3	4	3	3	3	4	3	4	2	3.21429	2	1	1	1	2	1	2	1	1	1	2	2	2
100	4	1	2	3	1	4	1	4	1	1	1	0.666667	2	2	1	2	2	1	2	2	2	4	4	4	3	2	4	3	3	4	3	3	4	4	2	3.35714	2	1	1	2	2	1	2	2	1	1	2	2	2
[truncated: 17 more columns]
